# Supplementary material for: N-(3,5-Dimethyl­phen­yl)-2-methyl­benzamide
Source: Acta Crystallogr Sect E Struct Rep Online. 2010 Mar 17;66(Pt 4):o843. doi: 10.1107/S1600536810009116 (PMC2983902; doi:10.1107/S1600536810009116)
Supplement: Supplementary file 2 [file e-66-0o843-Isup2.hkl]

#
# h,k,l, Fc-squared, Fo-squared, sigma(Fo-squared) and status flag
#
data_I
_shelx_title 'b82' #14
_shelx_refln_list_code          4
_shelx_F_calc_maximum      118.46
_exptl_crystal_F_000       512.00
_reflns_d_resolution_high  0.8225
 
loop_
 _symmetry_equiv_pos_as_xyz
 'x, y, z'
 '-x, y+1/2, -z+1/2'
 '-x, -y, -z'
 'x, -y-1/2, z-1/2'
 
_cell_length_a    10.5174
_cell_length_b    14.9616
_cell_length_c     8.9209
_cell_angle_alpha  90.000
_cell_angle_beta  105.373
_cell_angle_gamma  90.000
 
_shelx_F_squared_multiplier     1.000
 
loop_
 _refln_index_h
 _refln_index_k
 _refln_index_l
 _refln_F_squared_calc
 _refln_F_squared_meas
 _refln_F_squared_sigma
 _refln_observed_status
   1   0   0      171.58      163.84      9.78 o
   2   0   0     5064.37     5152.49    169.89 o
   3   0   0      345.89      368.59      7.84 o
   4   0   0        0.47        0.38      5.99 o
   5   0   0        0.59       -0.02      3.49 o
   6   0   0      769.82      750.60     20.23 o
   7   0   0      106.05      106.97      3.89 o
   8   0   0       42.43       47.77      4.75 o
   9   0   0       15.33       15.87      4.71 o
  10   0   0      134.40      124.24      9.98 o
  11   0   0       35.41       44.63     10.86 o
  12   0   0        2.42        2.20     10.15 o
   1   1   0     3911.21     4225.72     50.94 o
   2   1   0      127.42      135.79      3.06 o
   3   1   0     1760.82     1713.35     26.70 o
   4   1   0     1552.34     1573.51     23.01 o
   5   1   0      212.79      209.60      4.29 o
   6   1   0        5.48        4.42      2.57 o
   7   1   0      222.11      230.87      3.66 o
   8   1   0      100.00       97.19      4.18 o
   9   1   0       60.41       55.14      4.44 o
  10   1   0      104.00      101.79      3.43 o
  11   1   0      148.43      147.85      8.11 o
  12   1   0        1.39        4.97      6.82 o
   0   2   0     3000.45     2883.62    132.61 o
   1   2   0      278.85      313.48      5.95 o
   2   2   0     6300.62     6536.52     51.62 o
   3   2   0      473.17      471.26      7.57 o
   4   2   0      238.97      241.82      3.88 o
   5   2   0      188.85      221.33      6.06 o
   6   2   0       67.18       66.86      3.76 o
   7   2   0        1.26        0.77      1.74 o
   8   2   0       15.71       11.52      1.84 o
   9   2   0       19.04       18.13      4.08 o
  10   2   0        6.00        7.15      4.18 o
  11   2   0       12.60       13.95      7.45 o
  12   2   0       14.85       22.80      7.11 o
   1   3   0     1388.55     1365.40     26.52 o
   2   3   0      203.42      199.88      4.57 o
   3   3   0        4.62        5.67      4.05 o
   4   3   0       76.42       89.00      3.48 o
   5   3   0      513.40      554.00      6.42 o
   6   3   0       42.22       46.66      3.42 o
   7   3   0       49.15       37.28      4.60 o
   8   3   0        2.65        3.27      5.37 o
   9   3   0        2.04       -0.03      6.28 o
  10   3   0       54.35       52.47      6.06 o
  11   3   0       45.30       48.46      6.98 o
  12   3   0        3.64        6.99      7.13 o
   0   4   0     3160.42     3286.83     35.25 o
   1   4   0     6329.85     6393.18     96.77 o
   2   4   0     1221.17     1218.16     11.12 o
   3   4   0       51.25       51.95      3.51 o
   4   4   0     1466.35     1526.15     19.46 o
   5   4   0      513.70      568.40      6.29 o
   6   4   0      246.99      276.63      3.99 o
   7   4   0       16.19       18.77      4.80 o
   8   4   0       24.81       25.07      5.92 o
   9   4   0       20.12       17.62      6.35 o
  10   4   0       53.30       54.96      6.79 o
  11   4   0       70.58       85.00      7.49 o
  12   4   0        1.77        3.84      7.52 o
   1   5   0      518.46      564.94      9.07 o
   2   5   0     1217.32     1285.39     11.44 o
   3   5   0        7.52        8.21      3.12 o
   4   5   0       30.07       26.90      2.19 o
   5   5   0      850.02      888.50      8.59 o
   6   5   0       19.94       24.86      2.52 o
   7   5   0      449.83      449.67     12.21 o
   8   5   0      258.01      275.23      7.13 o
   9   5   0       63.01       63.10      6.55 o
  10   5   0       34.10       35.57      6.73 o
  11   5   0       12.90       19.94      7.49 o
   0   6   0      375.59      378.97      6.63 o
   1   6   0      118.00      140.57      3.63 o
   2   6   0      435.42      441.12      4.61 o
   3   6   0      115.05      113.01      3.18 o
   4   6   0        0.02        1.62      1.96 o
   5   6   0      373.87      396.76      6.00 o
   6   6   0       17.15       17.60      3.30 o
   7   6   0      182.68      169.00      9.02 o
   8   6   0       69.86       72.30      5.74 o
   9   6   0       83.85       82.93      7.67 o
  10   6   0        4.40        6.87      7.34 o
  11   6   0        0.01        7.69      8.26 o
   1   7   0       13.00       19.31      3.21 o
   2   7   0      120.52      129.99      3.66 o
   3   7   0      102.85       96.98      3.05 o
   4   7   0      202.57      205.96      3.72 o
   5   7   0       15.84       16.06      1.83 o
   6   7   0      318.82      335.76      8.08 o
   7   7   0        1.18        2.28      4.10 o
   8   7   0      140.70      128.19      5.11 o
   9   7   0        4.59        1.64      7.28 o
  10   7   0        6.86        5.63      8.33 o
  11   7   0       67.08       80.02      9.45 o
   0   8   0      507.54      569.53     11.00 o
   1   8   0      305.42      359.10      4.08 o
   2   8   0        0.83        3.29      3.08 o
   3   8   0      203.23      220.91      4.15 o
   4   8   0        0.41        1.72      3.15 o
   5   8   0       52.50       60.47      2.41 o
   6   8   0        0.53        0.75      4.02 o
   7   8   0      470.98      462.56      6.30 o
   8   8   0       30.62       27.78      2.87 o
   9   8   0        6.46        9.23      8.17 o
  10   8   0       26.26       37.69      8.25 o
  11   8   0        6.87        7.91      9.15 o
   1   9   0      116.96      119.39      3.47 o
   2   9   0        0.35        0.52      3.16 o
   3   9   0      120.33      116.12      3.79 o
   4   9   0        1.19        1.90      3.36 o
   5   9   0        1.54        3.12      2.81 o
   6   9   0     1075.39     1097.93     19.14 o
   7   9   0      132.58      132.00      5.68 o
   8   9   0       19.74       19.91      7.47 o
   9   9   0        5.03       12.03      8.12 o
  10   9   0        0.72        8.97      8.08 o
   0  10   0       18.48       10.48      6.58 o
   1  10   0       95.39      107.77      3.72 o
   2  10   0       54.40       57.39      3.57 o
   3  10   0       79.91       78.66      3.79 o
   4  10   0      307.59      292.76      9.11 o
   5  10   0      730.50      707.54      5.57 o
   6  10   0       11.69       12.02      2.39 o
   7  10   0       16.30       15.84      5.04 o
   8  10   0        0.07       -0.04      7.53 o
   9  10   0        3.44        8.66      7.85 o
  10  10   0        7.78       11.51      8.26 o
   1  11   0        5.84        8.38      5.15 o
   2  11   0       26.37       23.77      4.23 o
   3  11   0      442.92      438.35      6.13 o
   4  11   0      268.65      261.85      6.31 o
   5  11   0        0.30        3.61      4.56 o
   6  11   0        0.00        0.46      2.76 o
   7  11   0        2.10        1.20      7.15 o
   8  11   0        1.38       10.96      8.13 o
   9  11   0        9.63       12.39      8.04 o
   0  12   0        4.65        7.66      9.68 o
   1  12   0       23.31       26.14      6.03 o
   2  12   0      112.19      111.51      4.79 o
   3  12   0        7.58       10.59      4.47 o
   4  12   0        0.59        1.62      4.12 o
   5  12   0        2.03        4.63      4.70 o
   6  12   0      231.50      219.61      6.25 o
   7  12   0       10.96       17.66      7.72 o
   8  12   0        6.11        4.47      7.54 o
   9  12   0        0.86        6.55      8.75 o
   1  13   0       37.72       39.57      6.29 o
   2  13   0        5.01        3.60      5.80 o
   3  13   0      101.10       88.04      5.11 o
   4  13   0       42.24       48.07      4.36 o
   5  13   0       51.21       50.31      6.59 o
   6  13   0       42.63       47.10      7.09 o
   7  13   0       32.99       36.95      7.22 o
   8  13   0        0.02        3.22      7.16 o
   0  14   0       17.77       21.62      8.72 o
   1  14   0      141.27      137.09      7.16 o
   2  14   0       65.23       63.86      6.23 o
   3  14   0        0.03        5.51      6.20 o
   4  14   0       14.51       12.29      5.36 o
   5  14   0      130.52      121.26      6.91 o
   6  14   0        2.63        8.83      7.00 o
   7  14   0       11.77       13.05      7.33 o
   1  15   0       78.98       79.43      7.32 o
   2  15   0       10.36       12.18      7.21 o
   3  15   0       16.22       14.89      6.09 o
   4  15   0       11.48       14.01      5.43 o
   5  15   0       24.69       27.80      7.17 o
   6  15   0        9.28        9.09      6.94 o
   0  16   0       13.98       11.15      9.91 o
   1  16   0       12.00       10.38      6.52 o
   2  16   0       24.74       28.99      7.25 o
   3  16   0        2.62        1.26      6.65 o
   4  16   0        3.26        9.36      5.64 o
   5  16   0        9.14       13.27      7.39 o
   1  17   0       14.95       19.57      6.74 o
   2  17   0        0.07        3.01      7.62 o
   3  17   0        8.59       12.65      7.33 o
   4  17   0        0.15        0.61      6.02 o
   0  18   0        8.28       19.32     10.37 o
   1  18   0       28.46       19.19      6.78 o
 -12   1   1       20.55       21.61      7.14 o
 -11   1   1        8.09       11.13      4.93 o
 -10   1   1        4.18        6.26      2.89 o
  -9   1   1      114.01      108.81      4.11 o
  -8   1   1        7.24        6.93      2.43 o
  -7   1   1       16.94       17.66      1.97 o
  -6   1   1       63.85       62.86      2.80 o
  -5   1   1       80.68       82.16      2.23 o
  -4   1   1        4.92        7.62      2.37 o
  -3   1   1       11.70       10.88      1.98 o
  -2   1   1       42.33       41.16      2.02 o
  -1   1   1     3165.54     3031.11     32.81 o
   0   1   1      167.68      181.29      4.97 o
   1   1   1     2077.37     2062.91      7.18 o
   2   1   1      202.50      207.41      2.49 o
   3   1   1      780.83      812.90      9.58 o
   4   1   1      415.00      419.90      6.84 o
   5   1   1      247.11      245.49      3.82 o
   6   1   1       45.22       54.15      5.46 o
   7   1   1      310.39      303.03     10.29 o
   8   1   1       12.60        9.99      3.76 o
   9   1   1       14.86       15.11      3.89 o
  10   1   1        0.30        3.23      4.30 o
  11   1   1        6.52        8.82      7.41 o
 -12   2   1        7.56        7.38      7.44 o
 -11   2   1      103.87       99.14      5.80 o
 -10   2   1       42.78       41.25      2.32 o
  -9   2   1      855.09      812.04     28.53 o
  -8   2   1      192.23      165.60      6.53 o
  -7   2   1      123.51      101.78      4.60 o
  -6   2   1       65.19       65.93      2.15 o
  -5   2   1     1095.81     1192.44     12.88 o
  -4   2   1      843.10      837.63     15.62 o
  -3   2   1       58.27       60.19      2.39 o
  -2   2   1     1244.63     1190.95     18.36 o
  -1   2   1     4201.31     4044.21     22.23 o
   0   2   1       26.44       15.32      1.90 o
   1   2   1    14031.84    14285.10     96.55 o
   2   2   1     1368.89     1347.76     11.64 o
   3   2   1     2389.27     2359.20     18.72 o
   4   2   1     1335.16     1438.01     11.07 o
   5   2   1      716.28      817.08      4.99 o
   6   2   1       55.79       41.71      2.85 o
   7   2   1       18.51       23.06      3.81 o
   8   2   1       63.74       64.69      6.27 o
   9   2   1        1.24        1.43      1.60 o
  10   2   1       14.00       12.33      4.62 o
  11   2   1        3.39       10.56      7.46 o
 -12   3   1        0.00       10.11      7.45 o
 -11   3   1       18.73       22.61      7.96 o
 -10   3   1       55.76       48.79      3.52 o
  -9   3   1       31.04       27.12      6.55 o
  -8   3   1        2.81        2.39      5.81 o
  -7   3   1      430.77      426.89      6.44 o
  -6   3   1       87.15       83.48      3.01 o
  -5   3   1       36.78       30.62      2.58 o
  -4   3   1     1949.97     1965.22     13.66 o
  -3   3   1        1.40        4.49      3.48 o
  -2   3   1     2271.52     2199.56     19.66 o
  -1   3   1     7917.68     8062.62     41.15 o
   0   3   1      365.66      375.14      6.22 o
   1   3   1     4873.52     5023.12     62.57 o
   2   3   1     5663.92     5815.16     42.25 o
   3   3   1      628.27      644.50      7.85 o
   4   3   1       89.24       78.31      2.99 o
   5   3   1       86.86       71.14      5.04 o
   6   3   1        0.02        1.01      1.66 o
   7   3   1      168.14      170.19      5.21 o
   8   3   1        4.76        7.07      5.51 o
   9   3   1      134.49      134.65      6.88 o
  10   3   1        0.19        1.56      4.75 o
  11   3   1        7.12       12.77      6.97 o
 -12   4   1        0.02       -0.04      7.51 o
 -11   4   1       15.87       17.11      7.05 o
 -10   4   1       48.92       57.02      7.11 o
  -9   4   1       57.08       51.81      6.47 o
  -8   4   1      115.57      115.29      6.23 o
  -7   4   1        1.20        4.86      3.37 o
  -6   4   1       26.46       27.91      2.08 o
  -5   4   1        0.49        7.39      2.52 o
  -4   4   1      102.72       98.23      2.07 o
  -3   4   1      171.39      172.32      3.92 o
  -2   4   1     1967.61     2031.26     16.06 o
  -1   4   1     5782.44     5802.07     28.69 o
   0   4   1     1835.53     1775.77     15.04 o
   1   4   1      376.10      383.93      6.50 o
   2   4   1       70.85       85.40      2.57 o
   3   4   1      579.17      546.47      6.16 o
   4   4   1       14.85       15.57      3.34 o
   5   4   1       44.21       29.67      3.03 o
   6   4   1      261.41      269.21      4.23 o
   7   4   1        0.40        0.34      4.48 o
   8   4   1       65.03       67.18      5.83 o
   9   4   1       55.91       55.43      5.89 o
  10   4   1      348.15      368.31      9.81 o
  11   4   1       19.55       21.37      7.31 o
 -12   5   1        1.97        2.52      7.41 o
 -11   5   1       10.35        8.83      6.63 o
 -10   5   1       42.02       41.10      7.06 o
  -9   5   1      101.40      108.25      7.01 o
  -8   5   1       61.70       66.23      6.34 o
  -7   5   1       72.80       58.47      3.61 o
  -6   5   1      144.88      127.90      2.60 o
  -5   5   1      415.67      405.07      4.45 o
  -4   5   1       86.57      100.01      3.72 o
  -3   5   1      228.01      223.05      3.75 o
  -2   5   1      129.90      147.70      3.94 o
  -1   5   1       73.52       66.35      2.82 o
   0   5   1       25.67       35.00      2.24 o
   1   5   1      430.39      428.29      3.74 o
   2   5   1      501.55      477.75      6.51 o
   3   5   1      412.64      388.71      5.22 o
   4   5   1      233.40      226.59      3.58 o
   5   5   1      207.54      205.09      4.57 o
   6   5   1       23.08       22.32      4.30 o
   7   5   1       77.86       76.18      5.32 o
   8   5   1        0.14        1.70      6.99 o
   9   5   1       22.56       23.17      7.02 o
  10   5   1        1.62        4.95      7.42 o
  11   5   1        4.31        4.51      8.35 o
 -11   6   1        0.09        0.71      7.02 o
 -10   6   1       96.53       89.58      7.57 o
  -9   6   1        0.01        5.05      6.54 o
  -8   6   1      211.71      201.80      5.49 o
  -7   6   1      235.38      220.84      3.53 o
  -6   6   1      298.56      302.85      4.24 o
  -5   6   1      111.37      129.45      4.07 o
  -4   6   1       14.19       16.20      3.48 o
  -3   6   1      150.13      189.35      4.13 o
  -2   6   1        7.43        5.18      3.96 o
  -1   6   1      671.28      628.63      7.20 o
   0   6   1       56.82       60.05      3.71 o
   1   6   1      213.90      215.24      3.36 o
   2   6   1       98.97      101.59      3.19 o
   3   6   1        0.50       -0.01      2.43 o
   4   6   1        3.66        4.36      2.06 o
   5   6   1      113.64      126.56      3.07 o
   6   6   1        4.39        6.20      3.57 o
   7   6   1       55.42       63.92      4.94 o
   8   6   1      122.17      120.54      5.67 o
   9   6   1        5.94        6.76      6.97 o
  10   6   1       78.39       73.73      7.84 o
  11   6   1        0.93        4.42      8.52 o
 -11   7   1        0.27        5.53      7.64 o
 -10   7   1       32.36       33.30      8.49 o
  -9   7   1        2.93        0.09      5.25 o
  -8   7   1       76.02       73.79      3.49 o
  -7   7   1      233.60      237.04      5.08 o
  -6   7   1      130.34      129.98      4.69 o
  -5   7   1       40.83       41.22      3.51 o
  -4   7   1      365.86      386.66      4.72 o
  -3   7   1     1379.44     1391.31     13.85 o
  -2   7   1     1567.52     1582.98     19.71 o
  -1   7   1      401.50      390.14      5.76 o
   0   7   1     1486.01     1572.54     12.25 o
   1   7   1      465.08      474.24      6.82 o
   2   7   1        0.22        0.13      2.80 o
   3   7   1        0.61        1.51      2.31 o
   4   7   1       10.35        8.28      2.15 o
   5   7   1        0.28       -0.01      2.96 o
   6   7   1      120.82      119.95      4.32 o
   7   7   1       38.98       37.84      4.21 o
   8   7   1       42.84       43.76      4.99 o
   9   7   1        3.21        4.96      7.56 o
  10   7   1        0.50       -0.04      7.52 o
  11   7   1        0.96        1.30      7.95 o
 -11   8   1        1.33        1.34      8.50 o
 -10   8   1        7.90       14.46      7.99 o
  -9   8   1       55.14       51.67      5.90 o
  -8   8   1       59.98       53.60      3.97 o
  -7   8   1       57.78       56.78      4.80 o
  -6   8   1        0.00        1.07      1.18 o
  -5   8   1       92.52       95.84      4.22 o
  -4   8   1       24.25       26.36      3.07 o
  -3   8   1       50.77       51.96      3.91 o
  -2   8   1       12.98       10.88      3.49 o
  -1   8   1     1320.34     1341.31      9.68 o
   0   8   1      260.75      304.05      7.20 o
   1   8   1      132.86      127.30      2.79 o
   2   8   1      159.12      154.47      3.87 o
   3   8   1        6.82        6.85      2.27 o
   4   8   1      181.01      177.27      2.92 o
   5   8   1      124.98      117.04      2.89 o
   6   8   1      208.04      212.08      4.78 o
   7   8   1        0.82        5.15      4.39 o
   8   8   1        7.26        9.87      5.05 o
   9   8   1        5.94        4.62      7.59 o
  10   8   1        7.36       11.01      8.43 o
 -10   9   1        3.06        7.92      8.42 o
  -9   9   1        7.94       11.94      8.43 o
  -8   9   1        6.74        7.82      4.13 o
  -7   9   1       52.12       50.36      5.65 o
  -6   9   1       27.63       23.03      5.17 o
  -5   9   1       25.53       23.97      4.32 o
  -4   9   1        0.03        1.19      3.46 o
  -3   9   1        0.54        0.59      3.34 o
  -2   9   1      679.16      645.09      9.11 o
  -1   9   1       12.16       13.55      3.29 o
   0   9   1      313.76      318.23      6.12 o
   1   9   1       29.92       27.48      1.73 o
   2   9   1        1.16        3.83      2.90 o
   3   9   1      177.34      173.18      3.36 o
   4   9   1       62.27       67.63      2.92 o
   5   9   1      133.00      129.93      3.43 o
   6   9   1        0.09        1.13      4.12 o
   7   9   1       84.31       86.84      5.04 o
   8   9   1        0.04        1.03      7.19 o
   9   9   1        3.51        5.61      7.44 o
  10   9   1        4.25        9.83      8.57 o
 -10  10   1        8.46       11.91      8.00 o
  -9  10   1        5.68        2.02      8.31 o
  -8  10   1        7.22        6.85      7.31 o
  -7  10   1       17.13       13.40      7.50 o
  -6  10   1       61.27       59.34      5.60 o
  -5  10   1      251.17      231.10      6.09 o
  -4  10   1      278.52      273.68      4.85 o
  -3  10   1       90.28       88.40      3.80 o
  -2  10   1        2.80        3.52      1.28 o
  -1  10   1       13.63       14.17      3.42 o
   0  10   1       27.25       21.97      4.11 o
   1  10   1      455.88      476.46      6.27 o
   2  10   1       32.16       34.12      3.36 o
   3  10   1        7.09        6.90      3.07 o
   4  10   1      116.66      110.55      3.52 o
   5  10   1      101.70      105.01      3.37 o
   6  10   1        0.71        0.28      2.31 o
   7  10   1        0.39        3.56      6.56 o
   8  10   1        0.68        1.66      7.39 o
   9  10   1        0.25        0.42      7.62 o
 -10  11   1        0.16        5.77      9.20 o
  -9  11   1        4.21       13.72      7.86 o
  -8  11   1       39.11       36.31      8.38 o
  -7  11   1        0.25        4.47      8.10 o
  -6  11   1       56.94       57.28      7.42 o
  -5  11   1       10.85       12.74      5.33 o
  -4  11   1       30.18       27.49      5.30 o
  -3  11   1      472.67      469.09      8.09 o
  -2  11   1      464.93      484.43      6.97 o
  -1  11   1       23.48       23.41      4.24 o
   0  11   1        1.78        1.22      4.52 o
   1  11   1        3.96        5.63      4.20 o
   2  11   1      108.30      116.59      3.73 o
   3  11   1       54.57       55.32      3.91 o
   4  11   1       61.15       63.60      3.60 o
   5  11   1      187.51      188.80      7.44 o
   6  11   1        0.19        3.09      2.62 o
   7  11   1      114.41      107.17      6.87 o
   8  11   1       17.86       23.01      7.70 o
   9  11   1       37.66       53.68      8.26 o
  -9  12   1        1.30        2.77      7.88 o
  -8  12   1        0.38       -0.04      8.47 o
  -7  12   1       21.76       22.43      7.39 o
  -6  12   1       67.53       67.29      7.52 o
  -5  12   1      180.49      181.56      7.90 o
  -4  12   1      654.62      649.08      7.00 o
  -3  12   1       25.57       23.81      2.12 o
  -2  12   1        1.24        3.63      4.72 o
  -1  12   1      127.34      120.22      6.55 o
   0  12   1        8.20        8.48      6.20 o
   1  12   1        2.34        1.21      5.34 o
   2  12   1        0.24       -0.02      4.99 o
   3  12   1      156.14      139.72      4.45 o
   4  12   1      107.87      113.55      3.90 o
   5  12   1       10.40       11.33      3.24 o
   6  12   1      135.91      138.53      7.23 o
   7  12   1       33.03       36.98      6.52 o
   8  12   1       10.56       14.22      7.25 o
  -8  13   1       69.61       74.07      8.83 o
  -7  13   1       19.83       26.58      8.32 o
  -6  13   1       23.18       29.24      6.86 o
  -5  13   1       28.82       33.81      6.87 o
  -4  13   1       68.85       62.77      6.28 o
  -3  13   1      173.79      168.99      6.46 o
  -2  13   1       60.59       65.57      6.30 o
  -1  13   1        4.09        0.96      6.31 o
   0  13   1       10.82       13.09      6.53 o
   1  13   1       14.06       18.84      6.47 o
   2  13   1       26.01       25.28      5.55 o
   3  13   1       42.49       37.22      2.74 o
   4  13   1      193.40      182.07      4.35 o
   5  13   1       14.69       13.64      4.27 o
   6  13   1      133.66      143.96      7.46 o
   7  13   1       12.16       15.12      6.61 o
   8  13   1        1.62        0.76      6.41 o
  -8  14   1        1.78        8.12      8.68 o
  -7  14   1        3.15        0.39      7.11 o
  -6  14   1        0.03        2.53      6.83 o
  -5  14   1        3.47        4.31      6.37 o
  -4  14   1        1.90        0.81      6.29 o
  -3  14   1       15.38       15.45      6.19 o
  -2  14   1       88.68      101.04      6.40 o
  -1  14   1       19.58       14.53      6.92 o
   0  14   1        7.91        9.11      6.12 o
   1  14   1       18.71       11.42      6.59 o
   2  14   1        5.28        7.97      5.86 o
   3  14   1       27.06       24.59      5.82 o
   4  14   1        1.42        0.52      4.51 o
   5  14   1        2.93        3.89      4.24 o
   6  14   1       31.04       44.28      6.80 o
   7  14   1       39.26       43.24      6.75 o
  -7  15   1        2.78        8.09      7.31 o
  -6  15   1        2.97       10.20      7.21 o
  -5  15   1       10.69       12.90      6.73 o
  -4  15   1        1.83        3.12      6.54 o
  -3  15   1       14.04       15.03      6.23 o
  -2  15   1       50.09       46.67      7.00 o
  -1  15   1       19.42       21.30      6.32 o
   0  15   1        9.88       11.41      6.40 o
   1  15   1        9.87       10.68      6.82 o
   2  15   1        0.40        2.87      6.61 o
   3  15   1       23.51       23.37      6.09 o
   4  15   1       14.62       17.45      4.73 o
   5  15   1        8.37       10.43      7.03 o
   6  15   1        2.63        3.99      6.84 o
  -6  16   1        0.65       -0.04      7.15 o
  -5  16   1        0.02        1.92      6.82 o
  -4  16   1        0.00        7.97      6.78 o
  -3  16   1        1.62        2.40      6.73 o
  -2  16   1        0.75        0.26      7.03 o
  -1  16   1        0.32        4.84      6.27 o
   0  16   1      101.28      100.18      6.81 o
   1  16   1        0.08        7.67      7.12 o
   2  16   1        0.03        3.55      7.03 o
   3  16   1        6.66        8.89      6.46 o
   4  16   1        0.19        2.72      4.91 o
   5  16   1        8.17       12.83      6.69 o
  -4  17   1        1.90        5.43      6.81 o
  -3  17   1        1.20        4.83      7.39 o
  -2  17   1        1.78        8.03      7.51 o
  -1  17   1       10.51       12.44      6.71 o
   0  17   1        6.79       10.85      6.48 o
   1  17   1       22.46       28.71      7.00 o
   2  17   1        7.97        9.83      7.26 o
   3  17   1       37.69       39.97      7.12 o
  -1  18   1        9.43       10.89      7.14 o
   0  18   1        2.00       10.29      7.37 o
   1  18   1        0.27        5.44      7.25 o
 -12   0   2        3.20        1.61      9.80 o
 -11   0   2        0.45        2.32      5.05 o
 -10   0   2      724.38      741.51     12.74 o
  -9   0   2      361.77      363.98      4.37 o
  -8   0   2      769.17      762.78     16.99 o
  -7   0   2        4.52        4.98      2.80 o
  -6   0   2       51.24       53.73      3.22 o
  -5   0   2     1277.34     1206.83      7.84 o
  -4   0   2     1770.84     1834.77     10.41 o
  -3   0   2      213.48      201.45      3.33 o
  -2   0   2     2994.40     2980.84     43.25 o
  -1   0   2     1458.65     1181.48     35.32 o
   0   0   2      489.39      427.37     13.03 o
   1   0   2        8.32        8.37      2.76 o
   2   0   2      640.53      699.39      4.93 o
   3   0   2      280.38      267.52      5.07 o
   4   0   2       61.47       68.33      3.09 o
   5   0   2      374.61      475.49     10.95 o
   6   0   2       66.07       59.50      4.44 o
   7   0   2       42.59       48.12      4.67 o
   8   0   2        2.33        7.25      5.21 o
   9   0   2      240.27      223.16     14.34 o
  10   0   2      165.89      149.30     15.65 o
  11   0   2       16.31       17.39      9.83 o
 -12   1   2        1.88        3.74      6.67 o
 -11   1   2       18.84       18.98      5.17 o
 -10   1   2      223.13      202.45      6.83 o
  -9   1   2        1.69        2.31      2.65 o
  -8   1   2      661.50      634.48      6.56 o
  -7   1   2       33.68       31.57      2.11 o
  -6   1   2      524.02      583.42      5.95 o
  -5   1   2      110.81      109.12      2.54 o
  -4   1   2      349.45      357.25      2.70 o
  -3   1   2       88.04       85.76      2.54 o
  -2   1   2     1017.95      850.50     11.00 o
  -1   1   2      887.02      828.92     20.48 o
   0   1   2     4241.33     4013.58     47.26 o
   1   1   2     6523.86     6257.63     48.01 o
   2   1   2     1467.31     1504.95      5.18 o
   3   1   2     1088.84     1152.84      6.48 o
   4   1   2      705.52      736.21      6.30 o
   5   1   2      192.54      168.48      2.69 o
   6   1   2        5.95       11.88      2.22 o
   7   1   2      149.87      155.40      4.77 o
   8   1   2       68.26       69.27      4.37 o
   9   1   2        0.79        2.13      4.19 o
  10   1   2       19.83       18.11      4.44 o
  11   1   2       41.40       52.15      7.71 o
 -12   2   2        9.94        7.78      7.01 o
 -11   2   2        1.73        5.06      5.18 o
 -10   2   2       27.11       27.68      3.41 o
  -9   2   2      119.58      132.28      5.47 o
  -8   2   2       47.94       53.15      4.27 o
  -7   2   2      243.46      249.60      4.00 o
  -6   2   2       81.23       89.88      3.47 o
  -5   2   2        1.82        1.97      3.22 o
  -4   2   2      660.68      742.18      5.28 o
  -3   2   2      127.46      115.51      2.48 o
  -2   2   2      854.15      781.72      6.04 o
  -1   2   2       73.67       67.60      2.00 o
   0   2   2     5976.75     5773.75     43.07 o
   1   2   2     6315.20     5964.43     28.20 o
   2   2   2      879.56      859.25      6.38 o
   3   2   2     1214.12     1274.28      7.51 o
   4   2   2        0.23        0.48      2.14 o
   5   2   2       46.23       50.30      2.90 o
   6   2   2       47.22       46.42      2.50 o
   7   2   2       72.08       86.08      3.11 o
   8   2   2       19.89       18.05      2.49 o
   9   2   2       22.08       19.18      5.00 o
  10   2   2       50.12       50.06      5.38 o
  11   2   2       78.96       87.48      7.75 o
 -12   3   2       17.31       15.00      6.83 o
 -11   3   2        0.70        3.55      5.70 o
 -10   3   2      165.94      167.83      7.70 o
  -9   3   2      138.39      130.18      6.49 o
  -8   3   2       47.17       46.65      5.90 o
  -7   3   2       29.46       29.40      3.16 o
  -6   3   2        6.04        4.42      2.35 o
  -5   3   2        4.81        4.50      2.08 o
  -4   3   2     3279.34     3466.24     19.22 o
  -3   3   2      177.88      187.57      3.03 o
  -2   3   2      372.72      382.56      5.62 o
  -1   3   2      559.91      509.80      8.32 o
   0   3   2       78.41       67.07      2.28 o
   1   3   2      127.27      133.28      2.12 o
   2   3   2       99.99      100.47      2.41 o
   3   3   2      561.83      557.38     10.25 o
   4   3   2        0.43        0.77      2.24 o
   5   3   2        0.26        1.16      1.92 o
   6   3   2       25.45       27.86      2.74 o
   7   3   2        0.86        3.77      3.06 o
   8   3   2        3.38        3.22      2.53 o
   9   3   2        0.99        5.16      6.60 o
  10   3   2       10.38       11.70      5.57 o
  11   3   2       81.73       88.18      9.31 o
 -12   4   2        1.45        3.09      5.76 o
 -11   4   2        3.64       12.23      6.08 o
 -10   4   2       31.07       28.54      6.05 o
  -9   4   2      130.36      125.20      6.27 o
  -8   4   2       40.95       35.92      5.51 o
  -7   4   2        8.73        7.27      2.76 o
  -6   4   2       28.70       38.10      2.66 o
  -5   4   2       59.58       61.84      2.08 o
  -4   4   2     2708.28     2870.91      8.54 o
  -3   4   2       50.62       65.57      2.86 o
  -2   4   2      163.71      182.87      3.57 o
  -1   4   2      492.84      444.77      4.74 o
   0   4   2        1.50        1.43      2.59 o
   1   4   2     1725.88     1765.17      4.82 o
   2   4   2      387.86      411.99      3.14 o
   3   4   2       12.79       16.24      1.86 o
   4   4   2      198.94      226.18      4.15 o
   5   4   2      116.37      114.83      2.59 o
   6   4   2       54.98       52.81      3.39 o
   7   4   2        7.17        5.73      2.54 o
   8   4   2       33.15       34.17      6.76 o
   9   4   2       31.74       30.47      7.88 o
  10   4   2        0.41        6.39      8.29 o
  11   4   2       35.01       28.53      8.14 o
 -12   5   2        5.23        7.99      6.64 o
 -11   5   2        6.88       10.79      6.74 o
 -10   5   2       15.87       19.81      6.79 o
  -9   5   2       10.11        8.84      5.81 o
  -8   5   2        0.01        0.67      3.87 o
  -7   5   2        2.42        2.72      2.80 o
  -6   5   2       15.60       16.75      1.56 o
  -5   5   2      121.11      147.50      3.39 o
  -4   5   2      317.11      383.72      4.02 o
  -3   5   2     3944.24     4063.96     12.55 o
  -2   5   2      408.86      407.64      3.89 o
  -1   5   2       62.20       75.83      2.54 o
   0   5   2      941.94      950.38      7.37 o
   1   5   2      724.72      783.58     11.54 o
   2   5   2        1.13        1.23      1.43 o
   3   5   2      569.23      583.16      3.80 o
   4   5   2      354.42      378.42      4.17 o
   5   5   2      155.46      161.06      3.54 o
   6   5   2       12.30       10.24      2.52 o
   7   5   2        2.28        5.52      4.94 o
   8   5   2       22.56       24.77      6.96 o
   9   5   2       18.80       19.71      7.18 o
  10   5   2        3.72        5.36      8.14 o
  11   5   2        0.15        6.70      8.62 o
 -12   6   2        4.94        6.05      6.42 o
 -11   6   2        0.74        6.17      7.21 o
 -10   6   2       20.18       21.49      7.20 o
  -9   6   2       11.58        8.87      6.15 o
  -8   6   2        1.80        2.13      4.17 o
  -7   6   2       24.41       23.81      3.42 o
  -6   6   2       12.72       13.25      1.68 o
  -5   6   2        0.70        0.68      2.80 o
  -4   6   2      620.54      626.21      5.03 o
  -3   6   2     1314.52     1308.36     14.93 o
  -2   6   2       36.49       35.13      3.65 o
  -1   6   2       12.94        5.15      2.86 o
   0   6   2     1733.27     1771.10     10.65 o
   1   6   2      151.44      197.52      3.07 o
   2   6   2      854.88      810.85     10.37 o
   3   6   2     1163.21     1166.48     12.19 o
   4   6   2        0.25        0.80      2.21 o
   5   6   2      211.86      209.82      3.73 o
   6   6   2      274.05      273.19      5.56 o
   7   6   2        6.15        7.44      1.52 o
   8   6   2        2.01        1.68      4.58 o
   9   6   2        5.27        4.85      6.89 o
  10   6   2        9.92       13.56      7.96 o
 -11   7   2        3.35       11.52      6.96 o
 -10   7   2        4.62        6.73      7.06 o
  -9   7   2        5.18        3.57      4.70 o
  -8   7   2       35.13       30.07      3.71 o
  -7   7   2        8.26        7.31      3.83 o
  -6   7   2        3.66        2.15      2.03 o
  -5   7   2        1.50        5.03      3.34 o
  -4   7   2       91.67       82.98      3.99 o
  -3   7   2       57.79       70.50      3.98 o
  -2   7   2        5.21        1.99      2.44 o
  -1   7   2     1170.22     1225.77      8.21 o
   0   7   2        0.21        1.10      2.57 o
   1   7   2      365.44      346.12      3.44 o
   2   7   2      705.03      739.10      8.71 o
   3   7   2      297.60      302.05      4.48 o
   4   7   2       26.52       28.25      2.14 o
   5   7   2       55.90       52.89      3.14 o
   6   7   2      223.28      212.20      4.94 o
   7   7   2       97.04       97.22      3.44 o
   8   7   2        2.22       -0.03      6.45 o
   9   7   2        2.41        7.76      7.75 o
  10   7   2       10.94       17.41      7.85 o
 -11   8   2        2.40        0.18      8.29 o
 -10   8   2        0.20        6.66      7.95 o
  -9   8   2       68.17       51.15      5.55 o
  -8   8   2       14.31       14.56      4.02 o
  -7   8   2      102.02       91.10      5.05 o
  -6   8   2        1.84        3.62      4.79 o
  -5   8   2       34.57       40.77      3.81 o
  -4   8   2      103.67      123.36      4.00 o
  -3   8   2       35.84       33.77      3.38 o
  -2   8   2      884.46      864.67      4.45 o
  -1   8   2       39.32       38.90      3.82 o
   0   8   2      117.11      112.68      3.86 o
   1   8   2       16.82       11.49      2.17 o
   2   8   2      960.35      937.41     13.08 o
   3   8   2       10.48       11.51      2.09 o
   4   8   2       13.13       14.72      2.26 o
   5   8   2      395.33      387.10      6.74 o
   6   8   2      367.09      352.76      7.05 o
   7   8   2       12.03       13.39      4.15 o
   8   8   2        8.75       16.17      7.24 o
   9   8   2        5.98        4.62      7.39 o
  10   8   2        0.46        3.60      7.90 o
 -11   9   2       68.75       70.89      9.47 o
 -10   9   2       19.44       17.23      8.52 o
  -9   9   2        8.03        2.67      7.97 o
  -8   9   2        6.07        3.86      4.91 o
  -7   9   2        8.35        3.77      2.17 o
  -6   9   2        0.38        0.61      5.52 o
  -5   9   2       13.68       14.09      3.89 o
  -4   9   2      280.12      298.33      6.58 o
  -3   9   2       31.51       37.20      3.36 o
  -2   9   2      280.46      278.08      3.85 o
  -1   9   2      333.47      326.07      5.01 o
   0   9   2       13.98       14.89      3.29 o
   1   9   2        5.73        5.44      2.23 o
   2   9   2       69.83       74.41      3.17 o
   3   9   2       73.11       76.58      2.75 o
   4   9   2      322.74      315.83      6.19 o
   5   9   2      408.77      380.28      5.51 o
   6   9   2       33.92       35.37      3.79 o
   7   9   2        2.19        3.79      5.65 o
   8   9   2        1.14        1.27      6.82 o
   9   9   2        0.00       -0.04      7.27 o
 -10  10   2        2.71        5.92      7.76 o
  -9  10   2        0.49        0.75      7.57 o
  -8  10   2       19.03       21.80      8.07 o
  -7  10   2        2.49        2.97      6.90 o
  -6  10   2      224.93      240.17      8.12 o
  -5  10   2      454.26      453.85      9.11 o
  -4  10   2        6.56        8.56      4.35 o
  -3  10   2      232.64      223.98      3.60 o
  -2  10   2      101.62       96.90      2.93 o
  -1  10   2       11.93       10.41      3.81 o
   0  10   2      136.84      139.88      4.41 o
   1  10   2        8.96        9.57      2.17 o
   2  10   2       95.80      101.64      3.88 o
   3  10   2        0.08        0.85      3.55 o
   4  10   2      356.58      333.47      7.31 o
   5  10   2       61.41       61.15      3.88 o
   6  10   2       10.41       14.66      5.28 o
   7  10   2       67.23       63.78      6.46 o
   8  10   2        2.24        5.06      6.23 o
   9  10   2        0.22        2.77      6.69 o
 -10  11   2        1.00        0.17      8.37 o
  -9  11   2        0.33       -0.04      8.18 o
  -8  11   2       18.64       24.68      7.71 o
  -7  11   2       71.38       71.81      7.71 o
  -6  11   2       10.40       12.04      6.98 o
  -5  11   2      154.73      140.33      6.43 o
  -4  11   2        1.05        0.02      5.89 o
  -3  11   2      156.68      145.34      2.87 o
  -2  11   2        0.62        1.22      4.31 o
  -1  11   2       42.72       49.68      4.83 o
   0  11   2        7.66        9.60      4.79 o
   1  11   2       58.87       65.76      4.17 o
   2  11   2       23.19       24.01      2.48 o
   3  11   2       48.32       47.18      4.26 o
   4  11   2       15.18       18.08      3.00 o
   5  11   2      136.77      126.64      4.45 o
   6  11   2        0.01        9.45      5.95 o
   7  11   2       33.13       33.02      6.21 o
   8  11   2        0.21        8.07      6.57 o
  -9  12   2        4.93       -0.04      8.15 o
  -8  12   2       20.73       16.56      7.97 o
  -7  12   2        4.31        7.07      7.00 o
  -6  12   2       66.04       65.82      8.11 o
  -5  12   2        6.64        7.21      5.96 o
  -4  12   2       56.44       58.39      3.98 o
  -3  12   2      419.51      395.45      5.74 o
  -2  12   2       48.33       45.13      5.60 o
  -1  12   2      114.57      110.51      6.40 o
   0  12   2       27.02       23.62      6.09 o
   1  12   2        0.04        2.23      5.27 o
   2  12   2       16.28       19.31      2.28 o
   3  12   2       21.30       21.94      2.88 o
   4  12   2      129.29      114.02      4.70 o
   5  12   2        6.98        7.98      3.95 o
   6  12   2        0.00        4.94      6.07 o
   7  12   2        6.88       15.78      6.02 o
   8  12   2        0.50        5.53      6.24 o
  -8  13   2        0.09        0.32      8.54 o
  -7  13   2       34.89       26.04      7.70 o
  -6  13   2      112.41      109.24      8.27 o
  -5  13   2       16.66       17.76      6.57 o
  -4  13   2      113.39      114.56      4.44 o
  -3  13   2       60.28       62.99      5.95 o
  -2  13   2      102.64      102.64      6.18 o
  -1  13   2       29.92       25.85      5.44 o
   0  13   2        3.62        4.54      6.23 o
   1  13   2        9.80        8.00      5.74 o
   2  13   2       14.11       16.99      4.48 o
   3  13   2       13.02       16.36      3.12 o
   4  13   2       10.10       11.14      4.21 o
   5  13   2        8.77        6.32      4.17 o
   6  13   2        0.00        0.99      5.77 o
   7  13   2       35.74       34.23      6.40 o
  -8  14   2        5.42       13.39      8.50 o
  -7  14   2        3.70        8.66      8.42 o
  -6  14   2        4.11        4.61      7.26 o
  -5  14   2        0.54        5.29      5.79 o
  -4  14   2        0.35        3.77      5.99 o
  -3  14   2       38.78       43.04      6.15 o
  -2  14   2       42.88       39.82      6.63 o
  -1  14   2       53.21       51.59      6.21 o
   0  14   2       10.77       12.10      6.84 o
   1  14   2       42.66       39.89      6.61 o
   2  14   2        0.34        6.44      4.60 o
   3  14   2        0.23        2.63      3.96 o
   4  14   2        0.50        6.22      4.52 o
   5  14   2        0.62        8.40      6.23 o
   6  14   2        8.07       13.43      6.22 o
  -7  15   2       13.14       22.65      7.15 o
  -6  15   2        0.84        2.62      6.83 o
  -5  15   2       24.05       24.71      5.85 o
  -4  15   2       13.60       15.69      6.44 o
  -3  15   2       98.49       98.23      6.85 o
  -2  15   2       34.86       28.96      7.00 o
  -1  15   2        0.14       -0.03      5.99 o
   0  15   2        0.81        4.37      6.09 o
   1  15   2        8.65       12.16      6.64 o
   2  15   2        5.79        9.85      5.10 o
   3  15   2        4.53        8.61      4.09 o
   4  15   2       40.44       45.95      4.91 o
   5  15   2       15.86       14.19      6.09 o
  -6  16   2       35.38       37.32      7.19 o
  -5  16   2       11.33       11.75      6.19 o
  -4  16   2        0.44        5.94      6.82 o
  -3  16   2        3.92       13.08      6.92 o
  -2  16   2       16.13       16.30      7.27 o
  -1  16   2       28.57       28.92      6.62 o
   0  16   2        9.00       10.90      6.22 o
   1  16   2        0.34        4.22      6.99 o
   2  16   2       21.19       23.19      5.66 o
   3  16   2       27.77       31.53      5.19 o
   4  16   2       11.36        8.72      6.51 o
  -4  17   2       12.40       16.84      6.56 o
  -3  17   2        4.94        8.96      7.26 o
  -2  17   2       11.52       12.48      6.76 o
  -1  17   2        6.35        5.85      6.43 o
   0  17   2        5.34        8.25      6.42 o
   1  17   2        0.73        1.53      7.00 o
   2  17   2       32.76       34.53      7.85 o
   3  17   2        7.44       11.12      5.65 o
 -12   1   3        0.70        3.78      6.74 o
 -11   1   3      129.17      126.97      5.70 o
 -10   1   3        0.40        0.76      3.14 o
  -9   1   3      484.16      471.24      9.68 o
  -8   1   3      220.63      212.77      3.08 o
  -7   1   3       41.43       41.70      2.34 o
  -6   1   3      239.54      247.86      2.92 o
  -5   1   3      865.51      924.79      4.15 o
  -4   1   3      135.68      139.87      2.54 o
  -3   1   3      978.84      958.18      6.36 o
  -2   1   3      133.94      131.63      2.36 o
  -1   1   3       61.05       44.49      1.89 o
   0   1   3      733.48      694.54      8.17 o
   1   1   3       75.97       81.26      1.99 o
   2   1   3      125.33      132.75      2.34 o
   3   1   3      162.38      150.44      2.22 o
   4   1   3        0.41        2.47      2.47 o
   5   1   3      163.36      166.39      3.05 o
   6   1   3       88.52      101.09      3.01 o
   7   1   3       49.79       53.34      4.87 o
   8   1   3        0.03        6.08      4.47 o
   9   1   3       38.94       37.86      4.79 o
  10   1   3       10.33       12.48      4.67 o
 -12   2   3        6.36        7.40      7.20 o
 -11   2   3        8.79        7.81      5.20 o
 -10   2   3       13.30       11.48      3.81 o
  -9   2   3       17.67       21.90      5.01 o
  -8   2   3       27.91       30.22      4.22 o
  -7   2   3        6.14        7.72      2.82 o
  -6   2   3       48.69       49.27      2.76 o
  -5   2   3        8.39        4.76      2.39 o
  -4   2   3       29.71       39.93      2.42 o
  -3   2   3      248.73      250.18      2.75 o
  -2   2   3        1.13       -0.01      2.38 o
  -1   2   3      309.93      270.52      3.98 o
   0   2   3        0.00        0.60      1.90 o
   1   2   3     1657.12     1644.85     11.01 o
   2   2   3       30.78       36.95      1.72 o
   3   2   3       33.92       35.99      1.88 o
   4   2   3        2.93        3.50      2.13 o
   5   2   3        0.50        1.08      2.33 o
   6   2   3      327.08      318.37      3.77 o
   7   2   3       14.84       15.02      2.98 o
   8   2   3       28.46       24.75      4.32 o
   9   2   3        1.42        1.21      5.07 o
  10   2   3       43.88       39.96      6.15 o
 -12   3   3       15.85       24.20      5.79 o
 -11   3   3        4.70       10.40      5.65 o
 -10   3   3        3.67        3.33      5.41 o
  -9   3   3      180.05      181.10      5.72 o
  -8   3   3      249.09      230.70      5.38 o
  -7   3   3        0.00        1.15      1.77 o
  -6   3   3        4.93        6.22      1.64 o
  -5   3   3     1094.31     1156.38      7.19 o
  -4   3   3       12.73       23.16      2.01 o
  -3   3   3      188.73      222.82      2.74 o
  -2   3   3      394.91      420.34      4.17 o
  -1   3   3      185.23      199.66      4.49 o
   0   3   3      194.56      170.16      3.70 o
   1   3   3      193.63      191.30      2.79 o
   2   3   3       18.06       19.33      1.27 o
   3   3   3      357.59      337.90      2.76 o
   4   3   3      230.88      248.83      2.79 o
   5   3   3      160.73      144.90      2.49 o
   6   3   3        0.19        1.73      2.82 o
   7   3   3        3.98        2.68      2.95 o
   8   3   3       54.41       43.68      4.13 o
   9   3   3       65.51       67.02      7.87 o
  10   3   3        1.56        1.58      6.22 o
 -12   4   3       28.60       40.47      6.18 o
 -11   4   3       38.01       41.19      6.05 o
 -10   4   3       10.15       12.83      6.22 o
  -9   4   3        5.07        5.12      4.93 o
  -8   4   3       10.82        8.99      1.56 o
  -7   4   3        0.06        0.16      3.45 o
  -6   4   3       25.68       27.96      2.20 o
  -5   4   3       37.34       28.85      2.20 o
  -4   4   3       12.53       18.84      2.36 o
  -3   4   3       36.85       45.80      2.10 o
  -2   4   3      165.93      166.43      2.21 o
  -1   4   3      454.30      408.65      3.07 o
   0   4   3      450.47      465.85      3.98 o
   1   4   3     2114.90     2178.82      9.73 o
   2   4   3     1576.73     1603.91      7.00 o
   3   4   3       50.30       38.77      1.50 o
   4   4   3      234.26      244.28      2.76 o
   5   4   3       15.35       15.69      2.42 o
   6   4   3      115.36      119.07      3.83 o
   7   4   3        5.47        6.36      3.08 o
   8   4   3       33.73       35.74      6.29 o
   9   4   3        0.54        1.80      6.96 o
  10   4   3        0.40        2.29      7.78 o
 -12   5   3        2.85        6.53      6.29 o
 -11   5   3       36.81       32.80      6.53 o
 -10   5   3       21.74       25.55      5.50 o
  -9   5   3        8.96        7.97      5.21 o
  -8   5   3       71.65       61.67      3.28 o
  -7   5   3       44.37       49.50      2.45 o
  -6   5   3       95.90       94.53      2.55 o
  -5   5   3       36.44       44.87      2.33 o
  -4   5   3        0.05        2.73      2.39 o
  -3   5   3      280.61      268.41      3.57 o
  -2   5   3       20.78       26.08      2.19 o
  -1   5   3        1.53        3.48      1.90 o
   0   5   3      442.16      452.14      3.26 o
   1   5   3       18.63       14.83      1.60 o
   2   5   3     1950.92     2002.43      8.64 o
   3   5   3        9.10        6.48      2.40 o
   4   5   3        0.27        0.84      1.72 o
   5   5   3       25.83       25.13      2.62 o
   6   5   3        1.17        2.92      2.69 o
   7   5   3       67.95       68.19      3.61 o
   8   5   3       28.64       31.26      6.49 o
   9   5   3        0.00       -0.03      6.62 o
  10   5   3       16.69       19.36      7.58 o
 -12   6   3       10.27       11.21      6.41 o
 -11   6   3       17.38       23.31      5.98 o
 -10   6   3        0.23        3.36      5.42 o
  -9   6   3        1.45        0.10      3.86 o
  -8   6   3        1.85        3.78      4.94 o
  -7   6   3        5.52        6.26      2.33 o
  -6   6   3        7.10        9.07      2.38 o
  -5   6   3        5.69        9.34      2.72 o
  -4   6   3      193.22      182.16      3.12 o
  -3   6   3       33.38       44.56      2.86 o
  -2   6   3       97.78       94.81      2.31 o
  -1   6   3       11.79       12.62      2.34 o
   0   6   3      181.16      197.78      2.59 o
   1   6   3      203.31      212.47      2.86 o
   2   6   3      750.93      730.60     11.09 o
   3   6   3       65.06       69.51      2.57 o
   4   6   3       71.16       67.81      2.44 o
   5   6   3       27.37       25.62      2.64 o
   6   6   3      150.25      157.70      3.19 o
   7   6   3       67.00       61.38      2.61 o
   8   6   3        0.00        5.39      6.63 o
   9   6   3        3.95        5.11      7.35 o
  10   6   3        5.19        4.59      7.73 o
 -11   7   3        5.63       21.77      6.15 o
 -10   7   3       52.40       60.56      5.92 o
  -9   7   3      124.56      110.26      4.81 o
  -8   7   3       27.76       24.11      4.31 o
  -7   7   3       23.79       21.55      2.47 o
  -6   7   3        0.82        1.23      2.61 o
  -5   7   3        0.78        2.24      3.16 o
  -4   7   3        0.16       -0.02      3.38 o
  -3   7   3       91.03      111.55      3.50 o
  -2   7   3      449.84      449.80      3.15 o
  -1   7   3        1.07        1.00      2.52 o
   0   7   3      196.84      210.09      2.56 o
   1   7   3       55.55       54.23      1.93 o
   2   7   3       26.48       29.43      2.43 o
   3   7   3       58.88       53.44      2.67 o
   4   7   3        5.96        4.96      1.26 o
   5   7   3        0.03        1.52      2.29 o
   6   7   3      325.89      305.38      6.84 o
   7   7   3        2.80        3.30      3.27 o
   8   7   3       21.90       21.10      5.86 o
   9   7   3       16.88       13.27      7.05 o
 -11   8   3       37.22       46.35      7.10 o
 -10   8   3        0.10        5.09      6.88 o
  -9   8   3        1.20        5.32      6.31 o
  -8   8   3        3.68        6.08      5.15 o
  -7   8   3       12.16       13.46      2.64 o
  -6   8   3        2.57        4.40      3.72 o
  -5   8   3      108.29      122.64      3.99 o
  -4   8   3      107.26      104.81      4.00 o
  -3   8   3       18.33       17.17      2.49 o
  -2   8   3       50.43       54.94      2.39 o
  -1   8   3        2.96        5.81      2.74 o
   0   8   3      257.96      229.31      3.52 o
   1   8   3      107.55      119.04      2.21 o
   2   8   3       19.42       19.93      2.65 o
   3   8   3       68.21       76.38      3.16 o
   4   8   3       38.02       42.07      3.30 o
   5   8   3       10.36        9.37      2.36 o
   6   8   3      110.57      106.94      5.44 o
   7   8   3        0.39        2.11      3.82 o
   8   8   3       16.40       17.43      5.99 o
   9   8   3       19.92       18.79      6.04 o
 -11   9   3       18.09       27.48      8.99 o
 -10   9   3        3.95        7.40      8.61 o
  -9   9   3       10.48        8.93      7.65 o
  -8   9   3       20.00       19.77      5.36 o
  -7   9   3        9.46        9.97      3.00 o
  -6   9   3        7.47       12.44      5.11 o
  -5   9   3        1.23        3.12      4.55 o
  -4   9   3      199.46      184.27      5.24 o
  -3   9   3      139.23      136.99      3.13 o
  -2   9   3        0.30        1.85      2.31 o
  -1   9   3       42.85       37.03      2.91 o
   0   9   3       20.62       22.57      3.11 o
   1   9   3       22.39       21.72      2.18 o
   2   9   3      172.63      170.53      3.28 o
   3   9   3      218.19      207.69      3.98 o
   4   9   3        4.66        5.83      3.28 o
   5   9   3        7.93        7.38      1.87 o
   6   9   3      170.07      177.66      5.99 o
   7   9   3      137.55      141.87      6.43 o
   8   9   3        1.32        3.04      5.67 o
   9   9   3        1.51        4.53      6.05 o
 -10  10   3       10.14       20.28      7.56 o
  -9  10   3       13.93       13.76      8.16 o
  -8  10   3       22.14       21.72      7.27 o
  -7  10   3       47.11       45.08      5.61 o
  -6  10   3        3.00        7.12      6.67 o
  -5  10   3      448.61      415.09      9.42 o
  -4  10   3        5.50        8.84      4.14 o
  -3  10   3      184.67      172.63      3.40 o
  -2  10   3       10.76       11.36      3.59 o
  -1  10   3        6.04        4.73      3.83 o
   0  10   3        6.96        7.42      3.56 o
   1  10   3        0.13        3.44      2.32 o
   2  10   3       38.66       35.11      2.66 o
   3  10   3       69.51       65.64      3.55 o
   4  10   3        0.00        0.93      3.73 o
   5  10   3       29.59       29.07      5.00 o
   6  10   3      161.51      165.20      6.07 o
   7  10   3        0.03        5.42      5.46 o
   8  10   3        1.49       -0.03      5.71 o
 -10  11   3       10.84       12.34      8.55 o
  -9  11   3        0.82        3.59      7.70 o
  -8  11   3        4.17        2.35      7.10 o
  -7  11   3        1.93        2.13      6.99 o
  -6  11   3       20.87       16.33      6.50 o
  -5  11   3      122.88      120.60      6.17 o
  -4  11   3      187.65      172.74      3.69 o
  -3  11   3      103.48      107.10      3.21 o
  -2  11   3       45.58       45.36      3.69 o
  -1  11   3        5.85        4.92      3.95 o
   0  11   3       53.45       53.89      4.11 o
   1  11   3       37.19       36.86      3.07 o
   2  11   3       91.92       94.46      3.06 o
   3  11   3       34.10       34.19      3.63 o
   4  11   3       15.69       15.21      3.91 o
   5  11   3        0.02       -0.02      3.79 o
   6  11   3        3.68        6.46      4.93 o
   7  11   3       95.80      101.31      6.39 o
   8  11   3        3.10        9.01      8.10 o
  -9  12   3        0.97        3.38      8.39 o
  -8  12   3        1.96        4.29      7.57 o
  -7  12   3        3.68        2.20      7.49 o
  -6  12   3       14.33       11.83      7.10 o
  -5  12   3       41.91       42.69      5.86 o
  -4  12   3        0.00        2.56      3.51 o
  -3  12   3       57.09       58.84      4.62 o
  -2  12   3        0.02       -0.02      3.90 o
  -1  12   3        2.38        3.43      4.20 o
   0  12   3       12.51       17.60      4.13 o
   1  12   3       35.37       32.19      4.03 o
   2  12   3        0.53        0.39      2.41 o
   3  12   3       43.49       41.86      3.22 o
   4  12   3        4.28        8.44      3.80 o
   5  12   3        0.01        4.09      3.88 o
   6  12   3        3.89        9.08      5.23 o
   7  12   3       12.33       17.68      8.25 o
  -8  13   3        2.90        4.70      7.93 o
  -7  13   3        0.32        6.33      8.08 o
  -6  13   3        2.83        2.53      7.47 o
  -5  13   3        1.64        4.31      3.52 o
  -4  13   3      342.20      322.07      4.34 o
  -3  13   3       10.10       11.24      5.66 o
  -2  13   3        1.77        3.81      4.64 o
  -1  13   3       30.94       39.34      5.56 o
   0  13   3       18.03       10.16      5.06 o
   1  13   3        2.62        6.66      4.68 o
   2  13   3       25.42       22.35      2.99 o
   3  13   3       15.29       12.90      4.14 o
   4  13   3        5.74        5.20      3.94 o
   5  13   3        0.02        1.91      5.06 o
   6  13   3        4.77        6.19      7.73 o
  -8  14   3        2.21        6.69      8.49 o
  -7  14   3        4.30        4.81      7.59 o
  -6  14   3       13.05        7.99      7.79 o
  -5  14   3      170.41      153.64      6.39 o
  -4  14   3      162.70      150.99      6.64 o
  -3  14   3      142.52      158.07      6.66 o
  -2  14   3       43.19       40.37      6.54 o
  -1  14   3       86.93       81.41      5.86 o
   0  14   3       61.29       58.87      7.18 o
   1  14   3       36.36       35.68      5.15 o
   2  14   3        1.83        4.15      3.65 o
   3  14   3       10.06       10.92      4.22 o
   4  14   3       22.23       22.87      4.38 o
   5  14   3        0.10        7.41      7.42 o
   6  14   3        1.25        5.79      8.53 o
  -7  15   3        3.55        8.07      8.33 o
  -6  15   3        4.09        7.08      6.82 o
  -5  15   3        0.32        5.16      5.63 o
  -4  15   3       15.64       16.78      6.18 o
  -3  15   3       55.10       56.52      6.75 o
  -2  15   3      178.21      194.07      6.75 o
  -1  15   3        0.48        4.66      5.80 o
   0  15   3        8.47       11.53      5.22 o
   1  15   3        5.89       15.93      5.29 o
   2  15   3        8.28        5.03      5.31 o
   3  15   3       14.47       12.18      4.65 o
   4  15   3        1.17       -0.05      9.06 o
   5  15   3        4.87        7.29      8.15 o
  -5  16   3        9.29        9.29      6.04 o
  -4  16   3        0.18        6.54      6.54 o
  -3  16   3       12.86       16.58      7.05 o
  -2  16   3        1.07        5.77      6.14 o
  -1  16   3       47.21       55.97      6.81 o
   0  16   3       17.54       15.96      5.51 o
   1  16   3        1.25       -0.04      7.92 o
   2  16   3        6.95        8.64      7.02 o
   3  16   3        4.99        4.34      6.08 o
  -3  17   3        1.29        2.15      7.30 o
  -2  17   3       16.37       18.27      6.21 o
  -1  17   3        0.00        6.29      5.85 o
   0  17   3       57.61       59.83      7.24 o
   1  17   3        6.84       10.91      8.33 o
 -12   0   4        1.77        4.39      9.98 o
 -11   0   4       19.86       15.26      6.03 o
 -10   0   4       14.17       13.20      4.30 o
  -9   0   4       59.66       57.36      4.78 o
  -8   0   4      137.78      134.68      4.52 o
  -7   0   4      314.73      335.83      4.62 o
  -6   0   4       47.35       54.71      3.54 o
  -5   0   4      843.37      816.87      4.58 o
  -4   0   4      256.35      308.81      3.14 o
  -3   0   4      105.93      107.58      2.96 o
  -2   0   4        0.91        5.56      1.92 o
  -1   0   4     2706.28     2637.13     24.87 o
   0   0   4      163.65      179.28      2.52 o
   1   0   4       21.97       24.26      2.92 o
   2   0   4      265.47      250.52      3.75 o
   3   0   4        8.29        8.00      3.41 o
   4   0   4      242.16      268.38      8.64 o
   5   0   4      115.44      118.39      4.72 o
   6   0   4      341.45      314.45      8.14 o
   7   0   4      147.60      130.80     10.77 o
   8   0   4      106.32      101.14      7.71 o
   9   0   4        2.83        7.47      9.17 o
  10   0   4        0.19        4.02      8.87 o
 -12   1   4        4.72       11.64      7.37 o
 -11   1   4       10.50       10.62      4.03 o
 -10   1   4       21.56       16.31      3.92 o
  -9   1   4      102.53       92.76      3.96 o
  -8   1   4      238.69      219.58      3.97 o
  -7   1   4      260.05      253.56      3.06 o
  -6   1   4       76.43       76.60      2.60 o
  -5   1   4        0.20        2.05      2.13 o
  -4   1   4      128.17      141.42      2.09 o
  -3   1   4      587.82      587.16      5.24 o
  -2   1   4     1122.82     1206.70     16.56 o
  -1   1   4      396.06      413.08      5.56 o
   0   1   4        0.23       -0.01      1.58 o
   1   1   4       31.62       34.36      1.79 o
   2   1   4      932.97      978.05      4.75 o
   3   1   4      112.74      106.80      2.40 o
   4   1   4       81.86       70.38      2.59 o
   5   1   4       69.83       79.66      2.87 o
   6   1   4       53.06       50.77      3.97 o
   7   1   4        0.12       -0.03      5.92 o
   8   1   4        8.07        4.76      6.28 o
   9   1   4       11.37        5.53      6.20 o
  10   1   4        0.18        3.62      6.12 o
 -12   2   4        0.05        2.58      7.16 o
 -11   2   4        8.96       10.42      4.19 o
 -10   2   4       12.88       14.45      4.38 o
  -9   2   4       78.87       77.91      4.58 o
  -8   2   4      319.89      326.52      5.57 o
  -7   2   4      562.92      567.79      6.01 o
  -6   2   4        2.03        3.47      2.31 o
  -5   2   4        1.02        2.67      2.24 o
  -4   2   4      128.59      125.32      2.23 o
  -3   2   4      723.06      752.28      5.57 o
  -2   2   4       42.93       40.33      2.29 o
  -1   2   4       65.84       80.36      1.89 o
   0   2   4      186.65      204.27      2.57 o
   1   2   4      266.17      269.19      2.26 o
   2   2   4      300.01      299.38      2.75 o
   3   2   4        0.67        1.72      1.94 o
   4   2   4       11.95       12.06      2.11 o
   5   2   4       41.32       44.81      2.40 o
   6   2   4       26.73       21.41      3.03 o
   7   2   4       37.80       42.84      3.54 o
   8   2   4       43.91       41.73      5.91 o
   9   2   4       14.92       17.55      5.46 o
  10   2   4        0.80        3.08      5.51 o
 -12   3   4        5.24       12.95      5.81 o
 -11   3   4        0.18        2.15      4.36 o
 -10   3   4       36.50       39.52      4.66 o
  -9   3   4        9.96       10.00      5.03 o
  -8   3   4        0.82        1.49      4.12 o
  -7   3   4      378.72      378.58      5.33 o
  -6   3   4        4.48        9.91      2.70 o
  -5   3   4       55.08       51.49      2.54 o
  -4   3   4       52.06       59.61      2.37 o
  -3   3   4      316.91      342.02      4.10 o
  -2   3   4       14.43       13.08      1.32 o
  -1   3   4      209.54      202.99      5.81 o
   0   3   4       51.60       66.60      1.99 o
   1   3   4     2656.00     2663.89     15.03 o
   2   3   4     1744.00     1644.93     10.43 o
   3   3   4      828.85      846.06      3.41 o
   4   3   4      190.34      192.38      2.30 o
   5   3   4       42.17       47.51      2.26 o
   6   3   4        8.35        8.97      3.00 o
   7   3   4        0.25        0.64      3.10 o
   8   3   4       42.56       43.90      5.21 o
   9   3   4        7.93       17.10      7.10 o
  10   3   4        2.51        4.13      6.31 o
 -12   4   4        1.16        6.89      6.11 o
 -11   4   4        5.00        8.81      5.74 o
 -10   4   4       39.69       47.04      5.79 o
  -9   4   4        0.07        1.66      5.16 o
  -8   4   4      126.12      113.77      6.48 o
  -7   4   4        0.18        2.41      2.70 o
  -6   4   4      121.34      122.66      2.34 o
  -5   4   4       31.46       34.91      2.00 o
  -4   4   4      197.51      235.14      3.18 o
  -3   4   4      243.26      233.03      3.31 o
  -2   4   4       42.03       34.99      1.56 o
  -1   4   4       68.99       64.62      1.65 o
   0   4   4       72.36       59.35      1.53 o
   1   4   4      127.23      144.14      2.40 o
   2   4   4      123.97      102.69      2.53 o
   3   4   4      132.08      140.40      2.25 o
   4   4   4        0.59        1.57      1.65 o
   5   4   4      168.23      162.01      2.51 o
   6   4   4       83.63       86.11      3.27 o
   7   4   4       58.02       58.32      3.39 o
   8   4   4        0.05        6.68      5.67 o
   9   4   4        2.72        4.49      6.00 o
 -12   5   4       43.11       54.93      6.66 o
 -11   5   4       12.28       14.87      5.76 o
 -10   5   4       11.04        6.06      6.07 o
  -9   5   4       35.18       26.54      2.41 o
  -8   5   4        2.54        3.16      2.42 o
  -7   5   4       99.54       98.13      2.54 o
  -6   5   4        0.07        0.95      2.08 o
  -5   5   4      248.84      264.43      2.68 o
  -4   5   4        7.18       11.07      1.95 o
  -3   5   4       27.03       29.22      1.89 o
  -2   5   4       32.36       39.45      1.55 o
  -1   5   4      272.69      254.06      4.76 o
   0   5   4      231.16      242.27      3.81 o
   1   5   4        9.93       13.63      2.19 o
   2   5   4       91.07       85.18      2.24 o
   3   5   4        5.44        5.67      2.35 o
   4   5   4       86.45       86.65      2.61 o
   5   5   4        5.13        5.80      1.91 o
   6   5   4       35.26       38.37      2.81 o
   7   5   4      114.61      115.94      3.73 o
   8   5   4        0.98        5.34      5.31 o
   9   5   4        7.25        8.20      5.91 o
 -11   6   4       10.27       14.29      6.70 o
 -10   6   4       65.72       65.55      5.82 o
  -9   6   4        0.21        1.80      3.38 o
  -8   6   4       65.61       77.17      2.70 o
  -7   6   4       18.91       20.92      2.42 o
  -6   6   4       23.25       22.40      2.34 o
  -5   6   4        0.04        1.89      2.28 o
  -4   6   4      729.51      766.36      4.95 o
  -3   6   4      149.68      156.98      2.56 o
  -2   6   4        8.79        9.29      1.71 o
  -1   6   4       19.62       20.31      1.71 o
   0   6   4        0.26        0.53      1.50 o
   1   6   4        5.97        6.14      2.22 o
   2   6   4      147.44      135.20      2.18 o
   3   6   4      169.47      174.00      2.97 o
   4   6   4       25.99       29.79      3.10 o
   5   6   4      129.29      103.88      7.20 o
   6   6   4        5.01        4.42      2.06 o
   7   6   4       73.72       73.96      4.85 o
   8   6   4        6.20       12.08      5.54 o
   9   6   4       14.27       12.47      5.84 o
 -11   7   4       19.92       25.39      6.21 o
 -10   7   4        2.41        1.98      5.51 o
  -9   7   4      135.30      129.49      6.13 o
  -8   7   4       49.21       41.02      2.52 o
  -7   7   4        0.75        1.99      2.84 o
  -6   7   4       89.02       87.70      3.04 o
  -5   7   4       37.17       41.40      2.91 o
  -4   7   4      119.30      131.28      3.01 o
  -3   7   4      701.63      695.67      3.82 o
  -2   7   4      399.97      398.78      4.03 o
  -1   7   4       21.10       17.82      1.87 o
   0   7   4      114.27      107.76      3.13 o
   1   7   4       99.89      103.36      4.90 o
   2   7   4        3.84        3.82      1.73 o
   3   7   4       33.18       36.02      2.66 o
   4   7   4        1.36        2.75      3.29 o
   5   7   4      149.90      164.88      5.00 o
   6   7   4      126.34      111.45      9.00 o
   7   7   4      190.38      194.40      4.55 o
   8   7   4      100.04       96.11      5.98 o
   9   7   4        0.49        6.92      8.51 o
 -11   8   4       16.58       21.45      6.10 o
 -10   8   4        5.97        6.92      5.83 o
  -9   8   4        0.54        4.75      5.46 o
  -8   8   4       22.83       27.06      4.13 o
  -7   8   4        3.21        4.24      3.05 o
  -6   8   4        6.36        7.69      3.46 o
  -5   8   4       64.16       67.39      3.72 o
  -4   8   4      294.34      271.62      3.91 o
  -3   8   4      244.13      248.41      3.05 o
  -2   8   4       11.43       13.39      2.12 o
  -1   8   4        0.46        1.16      2.15 o
   0   8   4        2.23        2.73      1.52 o
   1   8   4        0.98        1.79      1.73 o
   2   8   4        0.02        1.71      2.04 o
   3   8   4        4.64        6.84      2.52 o
   4   8   4        5.30        4.82      3.72 o
   5   8   4      243.82      249.16      5.60 o
   6   8   4        0.34        6.45      4.51 o
   7   8   4       57.34       59.57      5.25 o
   8   8   4       10.18       13.13      5.45 o
 -10   9   4        0.89        2.26      6.62 o
  -9   9   4        8.71        8.03      6.23 o
  -8   9   4       52.72       50.50      6.45 o
  -7   9   4       71.46       63.43      3.75 o
  -6   9   4        4.34        7.59      5.16 o
  -5   9   4       50.95       54.33      4.10 o
  -4   9   4       86.87       93.28      3.22 o
  -3   9   4       61.40       61.36      2.77 o
  -2   9   4       56.11       51.99      2.82 o
  -1   9   4        0.00        0.67      2.41 o
   0   9   4       35.50       38.32      2.24 o
   1   9   4        0.82        1.05      2.16 o
   2   9   4        3.90        3.27      2.29 o
   3   9   4       14.45       16.34      2.96 o
   4   9   4       31.94       30.00      3.62 o
   5   9   4       16.36       21.10      4.48 o
   6   9   4       66.02       61.90      5.06 o
   7   9   4       24.09       29.13      5.28 o
   8   9   4        3.91        5.85      8.15 o
 -10  10   4        2.48        9.21      7.08 o
  -9  10   4        2.44        5.05      6.60 o
  -8  10   4       34.94       44.41      5.98 o
  -7  10   4       44.22       35.42      5.87 o
  -6  10   4       36.04       36.38      5.30 o
  -5  10   4        0.98        3.60      4.12 o
  -4  10   4       15.92       16.79      3.01 o
  -3  10   4       26.07       29.28      2.85 o
  -2  10   4        0.52        1.82      2.97 o
  -1  10   4      167.27      161.61      3.74 o
   0  10   4       17.80       14.85      2.47 o
   1  10   4       14.26       12.79      1.52 o
   2  10   4       63.36       57.42      2.75 o
   3  10   4      133.13      124.11      3.57 o
   4  10   4       27.94       31.18      3.35 o
   5  10   4       90.65       80.47      4.83 o
   6  10   4        4.06        5.66      4.64 o
   7  10   4        0.56        8.04      8.24 o
  -9  11   4        2.31        3.17      6.66 o
  -8  11   4        8.13       12.53      6.42 o
  -7  11   4       16.35       14.80      6.10 o
  -6  11   4       70.96       71.35      7.31 o
  -5  11   4       24.83       16.46      3.45 o
  -4  11   4       78.66       85.52      3.32 o
  -3  11   4      166.43      161.45      3.77 o
  -2  11   4      145.99      147.53      3.73 o
  -1  11   4       66.02       67.74      3.07 o
   0  11   4       53.70       53.40      2.96 o
   1  11   4       33.06       26.89      2.02 o
   2  11   4       25.19       22.67      2.71 o
   3  11   4        0.02        1.93      2.71 o
   4  11   4       70.82       68.04      3.93 o
   5  11   4        4.79        3.41      4.48 o
   6  11   4        4.58        8.39      7.81 o
   7  11   4       10.98       12.67      7.75 o
  -9  12   4       11.82       20.99      6.76 o
  -8  12   4       13.69       13.14      6.63 o
  -7  12   4        1.96        3.03      6.95 o
  -6  12   4       34.30       27.70      4.71 o
  -5  12   4        8.27        7.52      3.79 o
  -4  12   4       22.65       18.58      3.29 o
  -3  12   4        7.48        7.26      3.80 o
  -2  12   4      165.73      163.98      3.94 o
  -1  12   4      159.38      173.57      3.75 o
   0  12   4      123.05      110.30      3.48 o
   1  12   4       91.07       71.41      2.84 o
   2  12   4       19.96       16.36      3.14 o
   3  12   4       38.46       39.82      3.55 o
   4  12   4        0.76        0.27      5.08 o
   5  12   4       17.61       12.95      8.31 o
   6  12   4       10.46       18.10      8.45 o
  -8  13   4        0.62        2.29      6.42 o
  -7  13   4        3.08        2.66      7.01 o
  -6  13   4        2.30        4.70      4.31 o
  -5  13   4       14.10       13.23      3.75 o
  -4  13   4        7.44        7.72      4.44 o
  -3  13   4       51.65       53.64      5.07 o
  -2  13   4       45.33       51.63      4.72 o
  -1  13   4      107.87      121.23      4.37 o
   0  13   4       53.73       55.39      4.95 o
   1  13   4        6.33        4.67      3.02 o
   2  13   4       11.49        9.47      3.93 o
   3  13   4       14.66       14.19      5.81 o
   4  13   4       29.72       29.62      5.68 o
   5  13   4        0.64        0.11      7.79 o
   6  13   4        5.78        6.18      7.79 o
  -7  14   4        1.04       -0.04      7.23 o
  -6  14   4        6.28        9.14      7.09 o
  -5  14   4       40.88       45.77      6.41 o
  -4  14   4       10.93       15.61      5.22 o
  -3  14   4       20.47       17.53      5.27 o
  -2  14   4      119.29      121.86      5.38 o
  -1  14   4       43.80       47.64      4.90 o
   0  14   4       23.88       25.05      5.00 o
   1  14   4       45.89       36.87      4.97 o
   2  14   4       19.82       18.66      6.91 o
   3  14   4        1.58        3.78      6.13 o
   4  14   4       32.84       33.27      5.81 o
   5  14   4       19.59       21.54      8.15 o
  -6  15   4        2.39        2.98      6.53 o
  -5  15   4       10.31       16.35      5.67 o
  -4  15   4       31.53       30.10      5.50 o
  -3  15   4        2.14       -0.03      5.66 o
  -2  15   4        7.08       10.06      5.18 o
  -1  15   4       32.97       31.41      5.05 o
   0  15   4       11.16       11.91      6.65 o
   1  15   4       35.22       29.05      7.26 o
   2  15   4        2.40       -0.04      7.33 o
   3  15   4        1.11        3.71      6.32 o
   4  15   4        3.44        5.85      8.37 o
  -4  16   4       17.61       15.99      6.14 o
  -3  16   4        0.77        3.79      5.21 o
  -2  16   4      116.67      118.17      5.96 o
  -1  16   4       14.87       20.37      6.58 o
   0  16   4       17.74       16.36      7.02 o
   1  16   4       10.03       10.62      8.20 o
   2  16   4        0.01        2.92      8.07 o
 -12   1   5        0.85        3.61      7.85 o
 -11   1   5        0.34        2.64      4.45 o
 -10   1   5       77.81       66.66      4.10 o
  -9   1   5       13.52       13.68      3.45 o
  -8   1   5       46.62       46.43      3.22 o
  -7   1   5       34.02       37.29      2.72 o
  -6   1   5      112.72      110.76      2.34 o
  -5   1   5        0.78        1.87      2.00 o
  -4   1   5        3.42        2.81      1.72 o
  -3   1   5       32.70       25.71      1.63 o
  -2   1   5       78.33      100.24      2.13 o
  -1   1   5      763.07      739.03      6.84 o
   0   1   5      172.90      177.89      2.62 o
   1   1   5       24.55       26.43      1.75 o
   2   1   5       46.65       49.50      2.17 o
   3   1   5      217.55      217.57      2.69 o
   4   1   5      152.35      161.70      3.07 o
   5   1   5      167.01      163.55      3.50 o
   6   1   5       26.52       33.61      3.59 o
   7   1   5        2.58        1.77      4.36 o
   8   1   5        1.95        1.91      4.58 o
   9   1   5        0.00        2.96      5.30 o
 -12   2   5        0.02        2.13      6.03 o
 -11   2   5       23.76       24.13      4.73 o
 -10   2   5        6.62       11.55      4.62 o
  -9   2   5      142.29      131.46      4.47 o
  -8   2   5       83.70       84.09      3.46 o
  -7   2   5       72.96       69.20      2.20 o
  -6   2   5      156.62      148.89      2.91 o
  -5   2   5       24.21       24.60      2.09 o
  -4   2   5      424.84      416.58      3.81 o
  -3   2   5      521.58      563.63      5.96 o
  -2   2   5        0.35       -0.01      1.81 o
  -1   2   5      158.61      164.14      2.22 o
   0   2   5       37.75       32.68      1.53 o
   1   2   5        0.30        0.98      1.38 o
   2   2   5       67.76       65.30      1.95 o
   3   2   5       80.08       84.41      2.25 o
   4   2   5       39.00       44.15      2.40 o
   5   2   5       53.18       55.83      2.91 o
   6   2   5        4.45        7.08      3.40 o
   7   2   5       26.94       27.19      4.51 o
   8   2   5       45.59       46.69      4.62 o
   9   2   5        2.81        6.21      6.07 o
 -12   3   5       16.81       23.47      5.80 o
 -11   3   5        7.41        9.21      4.67 o
 -10   3   5       40.09       34.88      5.02 o
  -9   3   5       35.20       27.79      4.14 o
  -8   3   5      117.23      113.68      4.15 o
  -7   3   5        0.02        2.32      2.94 o
  -6   3   5        4.03        5.14      2.60 o
  -5   3   5       44.60       46.77      2.28 o
  -4   3   5        3.66        4.62      2.04 o
  -3   3   5       30.09       28.24      1.66 o
  -2   3   5      147.72      163.43      2.31 o
  -1   3   5      301.11      316.17      2.94 o
   0   3   5      166.78      167.81      2.38 o
   1   3   5        5.72        6.21      1.88 o
   2   3   5      401.24      422.96      3.48 o
   3   3   5        4.65        4.01      1.83 o
   4   3   5      199.98      188.58      2.66 o
   5   3   5       73.62       72.71      2.98 o
   6   3   5        0.58        1.75      2.91 o
   7   3   5       23.54       28.96      4.38 o
   8   3   5       11.22       12.15      6.31 o
   9   3   5        2.40        5.90      6.20 o
 -12   4   5        0.26        7.00      6.25 o
 -11   4   5       25.28       29.19      5.18 o
 -10   4   5        9.16        6.24      5.56 o
  -9   4   5      125.12      116.99      4.94 o
  -8   4   5        0.24        3.39      3.24 o
  -7   4   5       25.04       24.14      3.04 o
  -6   4   5      214.46      218.27      3.05 o
  -5   4   5        7.26        6.31      2.18 o
  -4   4   5       58.18       57.45      2.28 o
  -3   4   5      359.34      341.51      4.08 o
  -2   4   5      245.95      239.44      2.80 o
  -1   4   5       37.13       33.52      2.42 o
   0   4   5       14.59       17.04      1.79 o
   1   4   5        6.31        5.45      1.96 o
   2   4   5       31.14       38.13      2.82 o
   3   4   5       91.53       94.19      2.51 o
   4   4   5        4.35        4.34      1.66 o
   5   4   5        4.73        7.15      2.25 o
   6   4   5       88.73       94.33      3.03 o
   7   4   5       23.05       26.73      6.45 o
   8   4   5       28.66       30.37      7.45 o
   9   4   5       37.43       37.18      8.18 o
 -11   5   5       19.65       25.36      6.24 o
 -10   5   5        1.60        4.73      5.34 o
  -9   5   5        9.74        8.97      4.61 o
  -8   5   5      469.31      426.46      5.11 o
  -7   5   5        1.47        1.28      3.17 o
  -6   5   5       47.73       46.90      2.58 o
  -5   5   5       47.21       46.92      2.41 o
  -4   5   5       97.03       86.13      2.51 o
  -3   5   5       66.09       69.83      1.96 o
  -2   5   5        0.42        1.94      2.54 o
  -1   5   5       20.30       23.20      1.55 o
   0   5   5       26.95       28.33      1.73 o
   1   5   5      166.91      168.86      2.62 o
   2   5   5      543.30      557.98      4.65 o
   3   5   5      656.28      659.74      5.00 o
   4   5   5        1.95        2.88      2.77 o
   5   5   5       45.83       34.63      2.40 o
   6   5   5      116.32      110.74      3.50 o
   7   5   5       98.83      104.28      5.72 o
   8   5   5       35.24       37.47      5.49 o
 -11   6   5        1.24        6.08      5.82 o
 -10   6   5       12.05       16.65      5.90 o
  -9   6   5       25.27       21.33      5.15 o
  -8   6   5        5.53        4.89      2.61 o
  -7   6   5       34.55       33.52      2.62 o
  -6   6   5       20.69       22.71      2.38 o
  -5   6   5        2.31        0.88      2.42 o
  -4   6   5      222.01      216.45      3.59 o
  -3   6   5      118.26      117.57      2.15 o
  -2   6   5       26.56       21.85      1.18 o
  -1   6   5       46.28       38.71      1.42 o
   0   6   5       37.41       35.50      2.45 o
   1   6   5        5.29        6.81      2.36 o
   2   6   5      223.82      217.76      3.53 o
   3   6   5      238.21      228.43      4.69 o
   4   6   5      205.58      190.43      4.40 o
   5   6   5        2.94        4.09      3.15 o
   6   6   5      163.25      155.35      4.58 o
   7   6   5        0.07       -0.02      4.81 o
   8   6   5        0.03        0.99      7.47 o
 -11   7   5       20.62       23.92      5.94 o
 -10   7   5       13.68       17.62      7.23 o
  -9   7   5        0.11        0.67      5.21 o
  -8   7   5        0.10        1.17      3.96 o
  -7   7   5        6.84        4.06      2.87 o
  -6   7   5        1.34        2.06      2.58 o
  -5   7   5        0.59        1.18      2.76 o
  -4   7   5       15.82       19.59      2.37 o
  -3   7   5       16.22       14.10      1.83 o
  -2   7   5      211.33      198.46      3.54 o
  -1   7   5       64.40       68.44      2.73 o
   0   7   5       26.99       30.00      2.24 o
   1   7   5       15.40       16.36      2.80 o
   2   7   5        7.93        8.13      3.13 o
   3   7   5        2.04        4.51      4.59 o
   4   7   5       61.66       62.57      3.23 o
   5   7   5        1.76        2.83      3.54 o
   6   7   5       51.43       52.88      4.15 o
   7   7   5       34.63       32.34      7.64 o
   8   7   5        0.00        5.46      8.14 o
 -11   8   5        2.32        3.08      6.86 o
 -10   8   5        4.51        6.36      5.62 o
  -9   8   5       11.78       15.28      5.21 o
  -8   8   5       46.06       33.62      4.53 o
  -7   8   5       12.19       13.01      2.99 o
  -6   8   5        3.75        0.72      3.38 o
  -5   8   5       34.82       35.42      3.00 o
  -4   8   5      130.08      129.47      2.84 o
  -3   8   5       68.46       77.12      2.39 o
  -2   8   5      205.90      188.57      2.64 o
  -1   8   5        2.70        1.24      3.19 o
   0   8   5       88.11       92.54      3.31 o
   1   8   5       18.43       20.46      2.54 o
   2   8   5       42.84       39.25      3.42 o
   3   8   5        0.00       -0.01      1.53 o
   4   8   5        0.42        1.66      2.89 o
   5   8   5        0.56        1.89      3.36 o
   6   8   5       91.50       81.02      5.83 o
   7   8   5        4.50       13.73      7.44 o
 -10   9   5        0.01       -0.03      6.00 o
  -9   9   5       18.55       21.35      5.80 o
  -8   9   5       55.50       60.33      5.78 o
  -7   9   5      151.12      144.55      4.84 o
  -6   9   5       27.41       29.12      3.85 o
  -5   9   5        7.61        9.30      2.99 o
  -4   9   5      213.64      207.34      3.42 o
  -3   9   5      192.33      191.01      3.66 o
  -2   9   5      667.36      640.53      7.61 o
  -1   9   5       11.52       10.49      1.58 o
   0   9   5        1.36        1.19      3.41 o
   1   9   5       25.25       26.18      3.04 o
   2   9   5       21.21       19.67      2.99 o
   3   9   5       37.84       33.57      1.90 o
   4   9   5        0.74        0.89      2.86 o
   5   9   5       19.50       18.49      6.78 o
   6   9   5        1.14        4.71      5.82 o
   7   9   5        1.76        2.27      7.14 o
 -10  10   5        2.61        5.46      8.93 o
  -9  10   5       16.88       22.74      6.12 o
  -8  10   5        8.02        6.98      5.70 o
  -7  10   5       42.56       42.19      5.43 o
  -6  10   5        0.08        4.12      4.29 o
  -5  10   5        0.01        0.07      2.98 o
  -4  10   5      293.59      295.57      3.86 o
  -3  10   5       14.59       18.53      2.92 o
  -2  10   5       33.01       37.83      2.69 o
  -1  10   5      106.11      101.38      2.34 o
   0  10   5       28.01       19.68      2.10 o
   1  10   5       21.21       18.33      3.49 o
   2  10   5       98.98       97.17      3.64 o
   3  10   5        8.43       11.88      5.39 o
   4  10   5        7.44        8.19      6.50 o
   5  10   5       25.96       24.09      7.57 o
   6  10   5        0.00        8.09      7.52 o
   7  10   5       37.96       36.59      8.55 o
  -9  11   5        4.78       16.94      9.14 o
  -8  11   5        5.05        8.67      5.85 o
  -7  11   5       20.89       20.81      5.51 o
  -6  11   5       17.97       23.94      4.45 o
  -5  11   5       12.60       10.74      3.19 o
  -4  11   5        0.03        2.15      2.96 o
  -3  11   5      150.70      149.53      3.69 o
  -2  11   5        0.33       -0.01      2.60 o
  -1  11   5        4.04        5.14      2.19 o
   0  11   5        0.03        1.59      1.28 o
   1  11   5        1.08        2.22      1.49 o
   2  11   5        2.50        5.96      3.91 o
   3  11   5       23.52       23.80      5.43 o
   4  11   5        4.96        8.43      6.91 o
   5  11   5        1.37        0.73      7.52 o
   6  11   5        1.18        4.10      7.88 o
  -8  12   5        2.05        5.37      9.29 o
  -7  12   5       13.87       16.08      4.56 o
  -6  12   5       54.28       56.34      4.58 o
  -5  12   5        5.18        7.36      4.04 o
  -4  12   5       81.24       74.88      4.85 o
  -3  12   5        1.13        2.32      5.38 o
  -2  12   5        0.07       -0.02      4.04 o
  -1  12   5        1.64        2.19      3.60 o
   0  12   5       13.08        9.30      2.08 o
   1  12   5       33.25       27.27      7.22 o
   2  12   5       25.84       20.23      5.89 o
   3  12   5       36.32       41.60      5.89 o
   4  12   5        3.94        6.20      5.48 o
   5  12   5        9.73       12.12      7.39 o
  -8  13   5       11.44       11.73      8.58 o
  -7  13   5        1.24        5.16      6.49 o
  -6  13   5        0.02        4.22      4.17 o
  -5  13   5       40.41       40.20      3.97 o
  -4  13   5        0.15        0.67      5.32 o
  -3  13   5       85.56       85.13      4.82 o
  -2  13   5       20.82       22.00      4.21 o
  -1  13   5       54.85       49.00      4.22 o
   0  13   5       15.03       11.65      7.07 o
   1  13   5        4.73       11.27      7.60 o
   2  13   5        0.16        2.09      7.34 o
   3  13   5       12.01       15.83      6.09 o
   4  13   5        5.05        5.77      5.53 o
  -7  14   5        3.39        1.38      8.68 o
  -6  14   5        1.01        7.49      8.08 o
  -5  14   5        8.71       16.72      8.55 o
  -4  14   5        8.47       11.09      4.92 o
  -3  14   5        9.62       10.69      4.46 o
  -2  14   5       46.82       47.06      4.53 o
  -1  14   5       59.66       53.96      5.71 o
   0  14   5       64.57       65.88      8.60 o
   1  14   5        0.14        1.94      7.77 o
   2  14   5        8.11        7.52      7.18 o
   3  14   5        0.01        1.62      6.19 o
  -5  15   5        0.18        3.97      6.95 o
  -4  15   5       47.02       44.00      7.62 o
  -3  15   5       22.10       30.16      6.45 o
  -2  15   5       32.04       41.66      5.88 o
  -1  15   5       27.98       31.15      5.83 o
   0  15   5       50.53       54.84      6.13 o
   1  15   5        0.05        2.43      8.02 o
   2  15   5        0.05       -0.04      7.51 o
  -3  16   5       14.16       12.23      8.79 o
  -2  16   5        8.50       10.42      8.47 o
  -1  16   5       55.03       58.87      9.17 o
 -12   0   6        1.32        1.42      9.59 o
 -11   0   6        1.09        3.51      6.45 o
 -10   0   6       83.70       78.06      7.03 o
  -9   0   6       98.52       91.64      5.52 o
  -8   0   6      188.76      181.60      5.60 o
  -7   0   6      109.19      117.22      4.44 o
  -6   0   6       44.76       40.70      3.06 o
  -5   0   6      117.69      100.84      2.87 o
  -4   0   6       15.88       23.05      2.85 o
  -3   0   6      762.60      751.12     11.14 o
  -2   0   6     1034.29     1000.22     16.92 o
  -1   0   6        0.08        0.03      2.03 o
   0   0   6        0.17        0.04      2.08 o
   1   0   6      178.63      197.05      5.22 o
   2   0   6       78.38       78.59      3.69 o
   3   0   6      223.88      239.63      4.86 o
   4   0   6        5.53        5.63      4.53 o
   5   0   6        2.22        2.62      4.60 o
   6   0   6       15.88       19.96      6.09 o
   7   0   6        0.93       -0.03      5.50 o
   8   0   6        3.26        7.56      9.80 o
 -12   1   6       21.05       26.99      6.72 o
 -11   1   6       12.16       19.56      4.92 o
 -10   1   6        1.60        7.34      4.23 o
  -9   1   6      140.97      137.63      3.86 o
  -8   1   6      258.63      250.56      3.93 o
  -7   1   6      534.97      502.56      4.22 o
  -6   1   6       68.40       60.89      2.41 o
  -5   1   6        0.08        1.60      1.86 o
  -4   1   6       10.54        9.53      1.22 o
  -3   1   6        0.01        1.59      1.39 o
  -2   1   6      454.10      457.99      4.08 o
  -1   1   6       91.55       94.67      1.75 o
   0   1   6        3.63        3.68      1.38 o
   1   1   6        1.49        2.46      1.74 o
   2   1   6      236.46      229.08      2.92 o
   3   1   6       55.03       57.65      2.80 o
   4   1   6      257.55      262.91      3.57 o
   5   1   6        0.00        0.28      3.13 o
   6   1   6        1.64        5.81      4.12 o
   7   1   6       38.24       43.44      5.70 o
   8   1   6        3.54        2.20      5.41 o
 -12   2   6       13.07       16.42      5.90 o
 -11   2   6        1.77        2.54      4.90 o
 -10   2   6        3.74        6.19      4.74 o
  -9   2   6       12.46       14.83      4.09 o
  -8   2   6       57.41       54.89      3.17 o
  -7   2   6       77.43       85.30      2.65 o
  -6   2   6      134.13      130.67      2.83 o
  -5   2   6      348.30      336.95      3.47 o
  -4   2   6        0.61        0.45      1.85 o
  -3   2   6       17.74       18.31      1.89 o
  -2   2   6      144.77      138.01      2.09 o
  -1   2   6       45.35       48.13      1.77 o
   0   2   6       24.42       25.62      1.47 o
   1   2   6       73.76       74.68      1.72 o
   2   2   6       23.44       21.45      2.10 o
   3   2   6      362.94      374.69      3.21 o
   4   2   6       75.58       73.73      2.87 o
   5   2   6        4.03        3.59      3.25 o
   6   2   6        7.92       10.05      4.04 o
   7   2   6       11.68       12.57      6.14 o
   8   2   6       30.41       25.46      5.87 o
 -11   3   6       25.85       33.17      5.29 o
 -10   3   6       17.13       21.73      5.03 o
  -9   3   6       21.61       15.25      4.05 o
  -8   3   6      209.65      190.59      2.89 o
  -7   3   6      369.00      341.24      3.82 o
  -6   3   6      154.39      153.32      2.86 o
  -5   3   6       42.96       39.12      2.58 o
  -4   3   6      152.17      155.25      2.97 o
  -3   3   6        0.82        2.33      2.10 o
  -2   3   6       32.79       37.80      2.08 o
  -1   3   6       10.19        9.31      1.24 o
   0   3   6        6.57        4.73      2.01 o
   1   3   6       21.37       19.92      1.94 o
   2   3   6      392.91      385.21      6.44 o
   3   3   6       47.76       44.30      2.25 o
   4   3   6       72.44       67.08      2.57 o
   5   3   6        8.65        7.88      2.94 o
   6   3   6       13.63       14.18      5.91 o
   7   3   6        3.19        6.19      6.55 o
   8   3   6       52.61       59.78      6.89 o
 -11   4   6        0.03        0.05      5.20 o
 -10   4   6        3.96        3.31      4.94 o
  -9   4   6        1.98        4.79      4.31 o
  -8   4   6       42.72       48.79      3.61 o
  -7   4   6      165.74      172.71      3.56 o
  -6   4   6      166.21      180.79      2.97 o
  -5   4   6       50.65       45.30      2.66 o
  -4   4   6       31.66       26.11      2.16 o
  -3   4   6      100.34      103.47      2.76 o
  -2   4   6        8.84        9.67      1.85 o
  -1   4   6       18.54       18.36      2.68 o
   0   4   6        9.83        8.81      2.03 o
   1   4   6      164.40      155.88      5.29 o
   2   4   6      329.05      326.97      4.06 o
   3   4   6       43.70       40.54      2.56 o
   4   4   6       32.90       26.98      1.56 o
   5   4   6        9.11       13.14      3.87 o
   6   4   6        0.33        5.46      5.96 o
   7   4   6        0.20        2.32      6.46 o
   8   4   6       13.94       17.14      7.60 o
 -11   5   6        0.35        1.63      5.43 o
 -10   5   6       32.98       24.70      5.90 o
  -9   5   6        4.57        1.90      5.23 o
  -8   5   6       16.59       21.22      3.54 o
  -7   5   6       26.02       21.69      3.09 o
  -6   5   6        0.03       -0.01      2.46 o
  -5   5   6      236.97      225.24      3.93 o
  -4   5   6        0.73        1.88      1.96 o
  -3   5   6       43.30       42.37      2.69 o
  -2   5   6       89.39       85.03      4.01 o
  -1   5   6       71.84       69.31      3.41 o
   0   5   6      126.85      110.94      5.69 o
   1   5   6       11.61        8.90      2.06 o
   2   5   6        0.17        0.64      2.97 o
   3   5   6      476.07      448.75      7.80 o
   4   5   6      128.88      122.40      4.52 o
   5   5   6       44.86       43.18      5.02 o
   6   5   6       21.03       29.89      6.84 o
   7   5   6       17.79       22.49      7.48 o
 -11   6   6        0.15        0.61      5.96 o
 -10   6   6        7.44        7.70      5.54 o
  -9   6   6       48.73       40.92      5.73 o
  -8   6   6       20.25       29.02      4.18 o
  -7   6   6        9.17        7.66      3.05 o
  -6   6   6       20.15       18.70      3.34 o
  -5   6   6      300.48      301.20      3.73 o
  -4   6   6      110.11      110.18      2.91 o
  -3   6   6      211.72      218.11      4.53 o
  -2   6   6       50.36       43.54      3.85 o
  -1   6   6      343.81      349.84      4.46 o
   0   6   6        0.88        0.27      2.94 o
   1   6   6      287.85      271.23     10.55 o
   2   6   6       75.55       79.76      4.00 o
   3   6   6       49.29       50.80      4.08 o
   4   6   6       49.44       45.14      5.29 o
   5   6   6        8.83       13.60      5.30 o
   6   6   6       30.78       37.33      5.40 o
   7   6   6       90.04       92.51      7.97 o
 -10   7   6        0.29        2.95      5.79 o
  -9   7   6        0.00        1.67      5.36 o
  -8   7   6        2.86        2.35      5.91 o
  -7   7   6       51.28       40.75      4.86 o
  -6   7   6        0.21        0.22      3.15 o
  -5   7   6       78.93       76.46      3.51 o
  -4   7   6        2.63        2.32      2.42 o
  -3   7   6      756.05      716.90     11.18 o
  -2   7   6      489.92      478.66      7.83 o
  -1   7   6       10.13       10.68      1.90 o
   0   7   6        9.91       13.04      3.22 o
   1   7   6       91.12       96.55      3.29 o
   2   7   6        1.79        1.38      3.79 o
   3   7   6       31.30       25.22      4.49 o
   4   7   6       59.67       58.55      5.47 o
   5   7   6       38.90       37.58      5.55 o
   6   7   6        5.07        9.64      5.46 o
   7   7   6        0.36        5.46      7.70 o
 -10   8   6        0.05        7.29      6.87 o
  -9   8   6        1.06        8.90      6.64 o
  -8   8   6        8.99        9.57      5.98 o
  -7   8   6        9.81        9.70      3.84 o
  -6   8   6        0.05        1.63      2.65 o
  -5   8   6        2.59        2.68      2.16 o
  -4   8   6       13.08       11.43      1.46 o
  -3   8   6      220.45      206.55      6.13 o
  -2   8   6      401.22      367.03      6.20 o
  -1   8   6      100.33       91.39      1.73 o
   0   8   6       36.58       37.30      3.81 o
   1   8   6        4.21        7.41      4.11 o
   2   8   6        9.06        9.80      3.99 o
   3   8   6        9.24        8.06      4.53 o
   4   8   6      169.20      162.02      6.16 o
   5   8   6       35.06       36.17      5.73 o
   6   8   6        7.23        7.35      7.31 o
 -10   9   6        0.01       -0.04      8.87 o
  -9   9   6        7.60       11.43      8.22 o
  -8   9   6        2.94        5.10      8.19 o
  -7   9   6        1.96        4.55      4.23 o
  -6   9   6        4.94        4.97      3.15 o
  -5   9   6        0.13       -0.01      2.28 o
  -4   9   6       21.85       23.75      2.15 o
  -3   9   6      147.22      139.18      2.70 o
  -2   9   6        8.99       11.63      2.27 o
  -1   9   6      189.92      176.83      4.30 o
   0   9   6       71.75       65.63      2.90 o
   1   9   6        5.13        6.93      4.08 o
   2   9   6       21.78       19.02      5.13 o
   3   9   6        9.64       11.23      5.93 o
   4   9   6        2.45        5.98      6.55 o
   5   9   6       29.65       23.64      5.85 o
   6   9   6        2.49       12.61      7.38 o
  -9  10   6       15.64       17.34      9.25 o
  -8  10   6        0.00        5.75      8.61 o
  -7  10   6       25.57       23.35      5.85 o
  -6  10   6       31.60       34.60      5.55 o
  -5  10   6        6.86        9.31      3.26 o
  -4  10   6        5.54        2.69      3.18 o
  -3  10   6      167.99      178.11      5.29 o
  -2  10   6       84.61       80.76      4.10 o
  -1  10   6        0.24        0.61      1.90 o
   0  10   6       30.27       35.28      7.33 o
   1  10   6       87.39       81.59      7.38 o
   2  10   6       13.79       14.00      5.19 o
   3  10   6       14.41       14.14      6.54 o
   4  10   6       12.55       10.81      6.65 o
   5  10   6        3.04        5.20      5.93 o
  -8  11   6        4.38        2.36      7.11 o
  -7  11   6        1.75        9.08      5.95 o
  -6  11   6       46.53       47.44      5.62 o
  -5  11   6       77.50       80.65      5.62 o
  -4  11   6        4.38        9.50      4.21 o
  -3  11   6        1.27        2.86      3.96 o
  -2  11   6        6.40        8.13      3.36 o
  -1  11   6      101.41       87.10      2.95 o
   0  11   6        2.90        1.81      7.61 o
   1  11   6       28.30       25.66      7.64 o
   2  11   6        0.52        4.11      5.42 o
   3  11   6        0.45        0.32      6.91 o
   4  11   6        0.68        5.13      7.04 o
   5  11   6        0.00        0.51      9.95 o
  -8  12   6       40.54       42.96      6.37 o
  -7  12   6        3.79        4.60      5.89 o
  -6  12   6        2.59        6.61      5.40 o
  -5  12   6        4.30        9.09      5.38 o
  -4  12   6      124.76      131.62      9.49 o
  -3  12   6       21.43       20.88      8.09 o
  -2  12   6        5.90        5.79      3.58 o
  -1  12   6        0.02        2.65      4.77 o
   0  12   6       11.36       12.63      7.42 o
   1  12   6        0.59        4.03      7.47 o
   2  12   6       10.73       14.46      8.07 o
   3  12   6       11.52       13.75      7.59 o
   4  12   6        2.98        0.70     11.22 o
  -7  13   6        3.52       14.16      6.62 o
  -6  13   6        0.18        2.61      6.72 o
  -5  13   6       18.61       27.69      6.69 o
  -4  13   6       28.12       36.01      8.49 o
  -3  13   6       36.76       42.27      5.74 o
  -2  13   6       10.12       16.88      8.14 o
  -1  13   6        1.06        3.53      7.66 o
   0  13   6        2.36        4.71      7.75 o
   1  13   6        7.05        1.78      7.99 o
   2  13   6       14.16       10.68      7.91 o
   3  13   6        0.05        7.69      7.24 o
  -5  14   6       11.71       14.91      8.12 o
  -4  14   6       17.20       25.64      6.18 o
  -3  14   6       14.99       18.92      8.18 o
  -2  14   6        5.94       12.71      8.42 o
  -1  14   6        1.96        1.50      7.96 o
   0  14   6        4.78       12.83      8.55 o
   1  14   6        2.33        3.54      8.52 o
   2  14   6        0.75        6.89      8.16 o
  -3  15   6        0.05        1.88      9.28 o
  -2  15   6       60.29       53.75      8.30 o
  -1  15   6        9.84       12.34      8.24 o
 -11   1   7        0.32        5.71      5.53 o
 -10   1   7        0.50        2.80      4.61 o
  -9   1   7        4.14        2.52      4.44 o
  -8   1   7        4.72        4.71      3.19 o
  -7   1   7        8.03        7.69      2.59 o
  -6   1   7      155.27      157.53      2.53 o
  -5   1   7      206.33      188.93      5.91 o
  -4   1   7       28.32       34.11      1.86 o
  -3   1   7        0.60        3.03      2.06 o
  -2   1   7       53.88       51.03      2.22 o
  -1   1   7       12.39       10.99      1.78 o
   0   1   7        8.28        7.55      1.10 o
   1   1   7        5.17        5.35      1.63 o
   2   1   7       17.32       16.99      2.27 o
   3   1   7       91.05       88.98      2.81 o
   4   1   7        1.14        1.49      2.94 o
   5   1   7       19.51       19.16      3.93 o
   6   1   7       16.83       16.48      5.13 o
   7   1   7        1.07       -0.04      7.19 o
 -11   2   7        9.81       13.01      5.20 o
 -10   2   7       12.59       11.85      4.75 o
  -9   2   7        9.57       14.34      4.53 o
  -8   2   7       11.18       12.91      2.59 o
  -7   2   7      231.98      227.27      3.18 o
  -6   2   7      253.97      234.80      4.09 o
  -5   2   7       45.72       49.59      2.60 o
  -4   2   7       23.80       18.83      1.55 o
  -3   2   7        0.01       -0.01      2.35 o
  -2   2   7      133.61      133.45      2.63 o
  -1   2   7        0.43        0.61      2.06 o
   0   2   7        0.17        2.70      1.51 o
   1   2   7        0.03        0.70      1.37 o
   2   2   7       87.85       79.27      2.38 o
   3   2   7      106.95      105.24      2.81 o
   4   2   7        0.25        3.38      3.26 o
   5   2   7       34.52       44.91      5.49 o
   6   2   7       10.25       14.15      5.84 o
   7   2   7        2.74       -0.03      6.91 o
 -11   3   7        0.97        1.83      5.24 o
 -10   3   7       10.91       11.17      5.01 o
  -9   3   7        3.00        4.42      4.54 o
  -8   3   7        7.23        6.44      3.01 o
  -7   3   7       62.31       63.65      3.02 o
  -6   3   7      425.20      425.23      5.79 o
  -5   3   7      269.69      257.35      3.33 o
  -4   3   7       74.01       75.78      2.72 o
  -3   3   7        1.34        1.15      2.44 o
  -2   3   7      132.24      121.71      3.28 o
  -1   3   7      117.87      123.34      3.26 o
   0   3   7       17.96       14.41      2.17 o
   1   3   7      117.83      115.50      3.28 o
   2   3   7      169.48      178.34      3.12 o
   3   3   7       37.49       40.88      2.20 o
   4   3   7        8.40        7.85      4.56 o
   5   3   7        4.84        7.00      5.55 o
   6   3   7        0.18        1.36      5.96 o
   7   3   7       34.74       40.09      6.72 o
 -11   4   7        5.81        5.59      5.24 o
 -10   4   7        1.80        6.27      4.82 o
  -9   4   7       41.05       37.64      4.70 o
  -8   4   7       25.13       20.09      4.22 o
  -7   4   7       50.11       44.12      2.65 o
  -6   4   7      290.99      284.82      4.64 o
  -5   4   7      235.34      236.70      4.47 o
  -4   4   7      354.68      341.03      5.40 o
  -3   4   7       13.80       12.16      2.58 o
  -2   4   7        0.20        4.23      3.24 o
  -1   4   7      248.80      233.28      4.52 o
   0   4   7       93.86       88.00      3.82 o
   1   4   7        8.92        9.61      3.29 o
   2   4   7      129.67      131.23      3.29 o
   3   4   7        3.85        5.63      3.58 o
   4   4   7       24.90       24.64      4.78 o
   5   4   7       54.26       49.48      5.75 o
   6   4   7       42.20       40.00      6.01 o
 -10   5   7       27.35       34.36      5.21 o
  -9   5   7        0.42        2.83      4.42 o
  -8   5   7        2.30        4.24      4.31 o
  -7   5   7      156.79      150.95      3.99 o
  -6   5   7        9.31        9.39      3.02 o
  -5   5   7        4.17        5.35      2.27 o
  -4   5   7       59.07       59.36      3.11 o
  -3   5   7       38.42       40.27      2.59 o
  -2   5   7       95.07       92.36      4.11 o
  -1   5   7      112.85      102.03      3.91 o
   0   5   7       55.13       48.34      2.19 o
   1   5   7      110.77      124.95      4.03 o
   2   5   7      106.40      107.15      3.14 o
   3   5   7        0.82        1.08      4.10 o
   4   5   7        9.17       12.90      4.67 o
   5   5   7       28.09       31.27      5.13 o
   6   5   7        0.76        4.69      6.53 o
 -10   6   7        9.21       11.46      5.59 o
  -9   6   7        0.18        2.29      4.92 o
  -8   6   7        0.43        3.40      4.58 o
  -7   6   7       92.06       93.80      4.14 o
  -6   6   7      120.89      106.18      3.40 o
  -5   6   7       55.12       60.83      2.50 o
  -4   6   7       13.69       18.44      3.06 o
  -3   6   7       43.72       42.89      4.40 o
  -2   6   7        4.53        2.41      3.76 o
  -1   6   7       39.89       37.31      3.50 o
   0   6   7       92.64       89.95      3.35 o
   1   6   7      192.00      191.56      5.02 o
   2   6   7        2.12        4.08      3.32 o
   3   6   7       47.25       44.39      4.66 o
   4   6   7       33.78       36.21      5.14 o
   5   6   7       15.64       16.98      5.36 o
   6   6   7        0.17        8.31      9.65 o
 -10   7   7        5.89        8.22      5.53 o
  -9   7   7        0.93        5.24      4.89 o
  -8   7   7        0.02        0.34      4.63 o
  -7   7   7        0.55        3.52      3.90 o
  -6   7   7       73.46       69.80      3.68 o
  -5   7   7        0.02        0.67      2.72 o
  -4   7   7      187.20      196.69      5.55 o
  -3   7   7       11.16       16.38      4.77 o
  -2   7   7      100.10      102.05      4.77 o
  -1   7   7       89.67       76.93      4.98 o
   0   7   7      104.15       98.84      8.92 o
   1   7   7       29.64       28.10      9.35 o
   2   7   7        0.00        3.22      3.57 o
   3   7   7       49.19       38.74      5.10 o
   4   7   7       44.81       51.80      7.80 o
   5   7   7       51.29       41.22      7.34 o
  -9   8   7        3.80       -0.03      6.72 o
  -8   8   7        9.74        9.02      4.20 o
  -7   8   7       29.61       24.85      3.97 o
  -6   8   7        2.16        3.96      3.72 o
  -5   8   7        1.28        2.73      3.01 o
  -4   8   7       82.47       70.62      6.66 o
  -3   8   7       26.50       29.01      4.77 o
  -2   8   7       63.05       65.31      4.56 o
  -1   8   7       43.40       35.99      4.01 o
   0   8   7        2.14        4.73      7.10 o
   1   8   7        2.06        7.75      9.29 o
   2   8   7      134.68      142.96     12.67 o
   3   8   7       39.13       31.79      7.52 o
   4   8   7       52.67       43.43      7.66 o
   5   8   7       62.95       62.64      7.36 o
  -9   9   7        0.29        3.57      8.68 o
  -8   9   7        3.00        3.96      6.19 o
  -7   9   7        3.26        6.07      5.80 o
  -6   9   7        6.19        8.20      5.63 o
  -5   9   7        5.62       10.13      5.13 o
  -4   9   7       51.61       51.93      5.87 o
  -3   9   7       25.77       27.96      4.89 o
  -2   9   7        1.23       -0.04      7.38 o
  -1   9   7        0.96        8.07      7.19 o
   0   9   7        1.51        4.74      7.24 o
   1   9   7       20.28       26.36      8.49 o
   2   9   7       13.27       18.54     10.03 o
   3   9   7        1.23        2.28      7.31 o
   4   9   7        3.93        8.50      7.41 o
  -8  10   7       10.89       14.11      5.99 o
  -7  10   7       15.05       16.80      6.06 o
  -6  10   7        4.05        5.82      6.06 o
  -5  10   7        0.33        3.69      5.42 o
  -4  10   7        1.95        6.05      7.35 o
  -3  10   7       83.05       87.50      7.90 o
  -2  10   7        0.16        0.51      6.40 o
  -1  10   7       32.99       22.09      7.64 o
   0  10   7      119.96      121.82      7.70 o
   1  10   7       52.74       59.38      7.79 o
   2  10   7        2.58       14.15     10.37 o
   3  10   7       11.51       10.23     10.74 o
   4  10   7        8.53        9.50      8.31 o
  -7  11   7       28.84       31.97      6.15 o
  -6  11   7       15.41       15.87      5.86 o
  -5  11   7        0.30        1.74      5.58 o
  -4  11   7       14.31       18.90      7.19 o
  -3  11   7       22.18       24.18      7.43 o
  -2  11   7       10.50       14.15      8.13 o
  -1  11   7        6.03        9.17      8.06 o
   0  11   7      113.08      114.36      8.09 o
   1  11   7        5.48        4.70      8.27 o
   2  11   7        3.57        3.46      9.59 o
   3  11   7        8.29       11.16     10.92 o
  -6  12   7       10.64       12.24      6.15 o
  -5  12   7        4.58        6.62      8.86 o
  -4  12   7       14.29       18.59      7.99 o
  -3  12   7        2.89       10.62      7.37 o
  -2  12   7        2.18        3.15      8.04 o
  -1  12   7        4.96        8.09      8.24 o
   0  12   7        3.53        1.66      7.93 o
   1  12   7       30.48       26.69      7.92 o
   2  12   7        2.57        0.97      8.05 o
  -5  13   7       12.14       14.87      8.15 o
  -4  13   7        1.24        1.35      8.42 o
  -3  13   7        5.46        8.48      7.57 o
  -2  13   7        2.07        7.37      8.70 o
  -1  13   7        0.17       14.06      8.68 o
   0  13   7       35.81       42.58      8.93 o
   1  13   7        0.01        8.35      8.26 o
 -10   0   8        2.71        0.18      6.28 o
  -9   0   8        0.22        2.72      5.98 o
  -8   0   8        1.88        1.93      5.07 o
  -7   0   8      135.24      131.01      4.67 o
  -6   0   8      213.76      215.43      2.99 o
  -5   0   8      239.42      216.73      7.17 o
  -4   0   8        2.47        3.45      1.76 o
  -3   0   8      195.07      175.90      3.67 o
  -2   0   8       22.14       15.61      2.69 o
  -1   0   8       34.02       28.90      3.18 o
   0   0   8       58.90       54.25      2.75 o
   1   0   8       55.45       56.88      2.90 o
   2   0   8       22.21       17.69      5.30 o
   3   0   8       26.98       22.42      5.56 o
   4   0   8      309.22      313.14      8.46 o
   5   0   8       33.08       34.82      7.22 o
 -10   1   8       14.03       14.99      4.59 o
  -9   1   8       13.85       15.20      4.27 o
  -8   1   8        3.64        4.88      3.05 o
  -7   1   8       77.24       68.95      3.36 o
  -6   1   8       45.80       50.23      2.38 o
  -5   1   8        3.82        6.28      2.09 o
  -4   1   8       75.58       85.59      3.84 o
  -3   1   8        0.07        2.29      2.12 o
  -2   1   8       21.06       18.80      2.10 o
  -1   1   8      197.33      186.07      2.89 o
   0   1   8       14.93       21.23      2.05 o
   1   1   8       28.94       33.68      1.68 o
   2   1   8        0.01        1.59      2.81 o
   3   1   8      129.41      129.66      3.75 o
   4   1   8       38.58       40.50      5.05 o
   5   1   8       17.04       19.70      8.23 o
 -10   2   8       14.63       16.41      4.97 o
  -9   2   8        2.35        2.53      4.59 o
  -8   2   8       44.29       33.44      3.41 o
  -7   2   8       41.11       40.10      3.21 o
  -6   2   8       29.79       25.32      2.97 o
  -5   2   8       19.26       19.75      1.83 o
  -4   2   8        4.98       10.32      2.79 o
  -3   2   8       85.14       93.85      3.21 o
  -2   2   8       21.49       21.49      2.42 o
  -1   2   8       39.37       44.47      2.43 o
   0   2   8      115.51      108.45      3.53 o
   1   2   8        1.91        2.56      1.86 o
   2   2   8       69.20       68.73      2.95 o
   3   2   8        3.62        4.91      4.35 o
   4   2   8       61.50       62.91      6.92 o
   5   2   8        0.11        0.19      6.36 o
 -10   3   8        1.60        5.63      5.76 o
  -9   3   8       23.54       22.72      4.34 o
  -8   3   8       32.36       35.94      3.43 o
  -7   3   8       45.51       53.70      3.78 o
  -6   3   8        8.71        7.68      2.70 o
  -5   3   8       40.73       42.88      3.20 o
  -4   3   8       27.32       30.48      2.88 o
  -3   3   8       24.39       20.54      2.59 o
  -2   3   8        0.76        0.67      1.89 o
  -1   3   8        7.64        8.85      3.23 o
   0   3   8       12.03       12.97      3.24 o
   1   3   8       94.19       99.34      4.55 o
   2   3   8       11.43       13.40      4.16 o
   3   3   8       26.94       22.40      5.88 o
   4   3   8        0.00        2.59      7.17 o
   5   3   8       14.66       18.28      7.37 o
 -10   4   8        0.32        4.93      5.97 o
  -9   4   8       13.83       20.82      5.69 o
  -8   4   8       55.04       52.57      4.86 o
  -7   4   8        3.76        3.14      4.30 o
  -6   4   8      183.86      189.10      4.52 o
  -5   4   8       54.84       60.67      3.33 o
  -4   4   8        2.95        1.40      2.94 o
  -3   4   8       18.43       21.03      2.88 o
  -2   4   8       86.27       87.92      3.81 o
  -1   4   8       53.08       55.81      3.57 o
   0   4   8       61.92       61.49      3.40 o
   1   4   8        0.06        1.50      4.19 o
   2   4   8       15.89       16.91      6.13 o
   3   4   8        7.03       11.17      6.39 o
   4   4   8        5.79        7.70      6.37 o
   5   4   8        0.37        3.82      7.96 o
 -10   5   8       12.54       14.60      5.85 o
  -9   5   8        4.19        6.02      5.37 o
  -8   5   8        4.33        4.40      4.75 o
  -7   5   8        0.67        4.56      4.44 o
  -6   5   8      233.74      242.53      5.31 o
  -5   5   8      185.66      183.98      3.92 o
  -4   5   8        3.23        1.82      2.86 o
  -3   5   8       49.74       62.26      4.27 o
  -2   5   8      378.91      392.84      6.57 o
  -1   5   8       14.35       16.15      3.65 o
   0   5   8       17.77       17.48      4.73 o
   1   5   8        6.10        4.22      6.21 o
   2   5   8       30.16       28.70      6.45 o
   3   5   8        0.02       -0.03      6.60 o
   4   5   8        3.65        5.09      6.23 o
   5   5   8        7.01       13.13      8.03 o
  -9   6   8       32.14       39.54      5.24 o
  -8   6   8       36.07       28.56      5.17 o
  -7   6   8        4.00       10.01      4.90 o
  -6   6   8       22.50       25.02      4.69 o
  -5   6   8      204.02      217.23      4.63 o
  -4   6   8       44.42       45.44      4.46 o
  -3   6   8      224.41      220.67      5.21 o
  -2   6   8       32.72       33.91      4.11 o
  -1   6   8        0.05       -0.03      5.34 o
   0   6   8       15.83       16.39      7.02 o
   1   6   8       35.08       39.30      7.15 o
   2   6   8       13.87       15.31      7.05 o
   3   6   8       73.13       68.84      7.87 o
   4   6   8        3.35        7.60      7.35 o
  -9   7   8        9.60       13.95      5.72 o
  -8   7   8       16.40       18.20      5.28 o
  -7   7   8       49.23       47.95      5.20 o
  -6   7   8       47.72       51.54      5.01 o
  -5   7   8       13.68       20.02      4.91 o
  -4   7   8      118.15      108.20      7.26 o
  -3   7   8       12.47        9.61      6.99 o
  -2   7   8       93.16       94.82      7.44 o
  -1   7   8       19.42       19.33      8.95 o
   0   7   8       35.63       43.65      7.30 o
   1   7   8        3.72        4.01      7.20 o
   2   7   8        0.06        5.23      7.53 o
   3   7   8       69.13       65.25      7.87 o
   4   7   8       74.24       80.36      7.87 o
  -8   8   8       29.76       35.16      5.31 o
  -7   8   8       22.38       29.81      6.30 o
  -6   8   8        7.50       11.08      5.90 o
  -5   8   8      118.63      121.03      5.58 o
  -4   8   8        0.43        2.65      7.55 o
  -3   8   8      117.71      107.13      7.75 o
  -2   8   8       79.11       85.51      7.93 o
  -1   8   8        2.18       -0.04      8.99 o
   0   8   8        0.14       -0.05      9.08 o
   1   8   8       32.37       30.11      7.87 o
   2   8   8       63.28       68.24      7.85 o
   3   8   8       12.18       12.83      7.65 o
  -8   9   8        8.33       12.56      6.56 o
  -7   9   8        2.81        6.02      6.14 o
  -6   9   8       10.06       13.89      6.01 o
  -5   9   8        0.29        7.09      5.41 o
  -4   9   8       49.22       55.51      7.58 o
  -3   9   8        1.17        3.48      7.68 o
  -2   9   8       27.44       27.26      7.85 o
  -1   9   8       71.90       69.47      7.54 o
   0   9   8       22.47       13.70      9.02 o
   1   9   8       76.33       64.08      9.91 o
   2   9   8        2.72        8.70      7.94 o
   3   9   8        2.97        7.57      8.22 o
  -7  10   8       46.30       49.93      6.73 o
  -6  10   8        1.06        4.48      6.42 o
  -5  10   8        4.10        3.74      6.73 o
  -4  10   8        9.61       10.70      8.37 o
  -3  10   8       12.16       17.19      7.49 o
  -2  10   8        6.72        4.85      8.08 o
  -1  10   8       56.67       57.76      8.79 o
   0  10   8        5.00        1.84      7.75 o
   1  10   8        7.14       11.88      9.56 o
   2  10   8        2.61        8.51      8.60 o
  -6  11   8        2.00        4.27      6.34 o
  -5  11   8        2.06        4.91      7.17 o
  -4  11   8        1.91       -0.04      7.73 o
  -3  11   8        4.85        9.74      7.97 o
  -2  11   8        9.29       11.74      8.28 o
  -1  11   8        0.64        0.62      8.27 o
   0  11   8        0.72        1.03      8.20 o
   1  11   8        1.13        1.25      9.39 o
  -4  12   8        3.83       10.27      7.86 o
  -3  12   8        3.21        2.63      7.44 o
  -2  12   8       16.44       26.70      8.02 o
  -1  12   8        4.07       10.00      8.56 o
  -9   1   9        0.32        1.76      5.42 o
  -8   1   9        0.14        4.43      5.00 o
  -7   1   9        1.05        3.51      4.40 o
  -6   1   9        0.18       -0.02      3.81 o
  -5   1   9        0.00        2.58      3.82 o
  -4   1   9        4.54        7.02      2.53 o
  -3   1   9       23.35       18.37      2.57 o
  -2   1   9        0.31       -0.01      2.70 o
  -1   1   9        3.08        0.46      2.81 o
   0   1   9       18.33       21.38      4.72 o
   1   1   9       12.31       10.77      5.22 o
   2   1   9        0.79        3.11      5.38 o
   3   1   9        0.55       -0.04      7.89 o
   4   1   9       16.89       12.62      8.50 o
  -9   2   9        7.32        5.31      5.69 o
  -8   2   9        2.48        7.05      5.76 o
  -7   2   9       10.58       11.69      3.89 o
  -6   2   9        7.04       10.36      3.77 o
  -5   2   9       29.90       28.73      3.32 o
  -4   2   9        4.82        8.41      3.30 o
  -3   2   9       29.06       26.16      3.09 o
  -2   2   9       79.57       73.06      3.31 o
  -1   2   9       37.14       31.58      5.21 o
   0   2   9       14.09       17.33      5.45 o
   1   2   9        4.12        8.09      5.59 o
   2   2   9       12.13       11.28      6.34 o
   3   2   9        0.11        5.69      6.53 o
  -9   3   9       14.02       15.82      5.18 o
  -8   3   9        1.80        4.61      4.81 o
  -7   3   9        2.16        3.74      3.98 o
  -6   3   9       65.30       75.75      3.83 o
  -5   3   9        0.10        3.37      3.90 o
  -4   3   9        7.89       11.92      3.30 o
  -3   3   9       34.10       38.36      2.84 o
  -2   3   9       44.77       53.53      6.15 o
  -1   3   9      148.66      150.33      5.87 o
   0   3   9        0.29        3.64      5.83 o
   1   3   9        1.33        3.57      6.04 o
   2   3   9        5.70        4.91      6.09 o
   3   3   9       10.12       15.01      7.06 o
  -9   4   9        0.68        4.74      5.15 o
  -8   4   9       13.46       16.07      4.98 o
  -7   4   9       94.31       80.81      4.99 o
  -6   4   9        0.07        4.36      3.51 o
  -5   4   9        0.02        0.68      3.68 o
  -4   4   9       52.64       62.55      5.64 o
  -3   4   9        0.57        5.21      4.89 o
  -2   4   9       83.66       80.36      5.56 o
  -1   4   9       23.35       30.81      6.06 o
   0   4   9        4.15        6.70      6.05 o
   1   4   9       32.12       36.61      6.22 o
   2   4   9        4.98        6.63      6.45 o
   3   4   9        3.66        6.95      6.62 o
  -8   5   9        8.84       10.71      4.72 o
  -7   5   9       16.90       14.76      4.54 o
  -6   5   9      156.02      159.87      5.00 o
  -5   5   9       12.29       11.24      4.68 o
  -4   5   9        3.81        6.61      5.55 o
  -3   5   9        7.64        9.91      7.73 o
  -2   5   9       91.22      104.38      7.17 o
  -1   5   9      175.04      176.22      8.02 o
   0   5   9       66.85       76.08      6.60 o
   1   5   9        0.29        5.94      6.16 o
   2   5   9        7.12        8.63      6.61 o
   3   5   9        0.55        3.73      6.58 o
  -8   6   9        0.00        1.16      5.76 o
  -7   6   9       20.05       23.91      5.61 o
  -6   6   9        7.15        8.07      4.41 o
  -5   6   9       32.06       34.10      5.23 o
  -4   6   9        1.33        8.02      6.24 o
  -3   6   9       31.32       37.87      7.00 o
  -2   6   9       29.97       28.77      6.92 o
  -1   6   9       43.13       46.84      7.55 o
   0   6   9        0.93        2.02      7.44 o
   1   6   9        1.49        5.95      7.25 o
   2   6   9        1.32        8.57      7.59 o
  -7   7   9       18.58       18.58      5.50 o
  -6   7   9       14.01       11.98      4.75 o
  -5   7   9       40.48       44.01      6.44 o
  -4   7   9       14.11       14.44      6.35 o
  -3   7   9        7.50        8.68      7.42 o
  -2   7   9        8.84        6.37      7.75 o
  -1   7   9        0.00        1.45      7.65 o
   0   7   9        5.85        3.73      8.01 o
   1   7   9        4.63       10.30      7.69 o
   2   7   9        0.85        5.89      8.00 o
  -7   8   9        4.40        7.16      6.09 o
  -6   8   9       23.15       25.50      5.48 o
  -5   8   9       34.06       38.20      7.85 o
  -4   8   9       53.84       59.82      7.12 o
  -3   8   9        0.27        2.02      7.71 o
  -2   8   9        0.96        6.14      7.53 o
  -1   8   9       13.87       13.61      7.83 o
   0   8   9        0.29        4.51      7.80 o
   1   8   9        3.43        5.91      7.88 o
  -5   9   9        0.43       -0.04      7.23 o
  -4   9   9        7.69       11.68      8.27 o
  -3   9   9       42.62       43.69      7.92 o
  -2   9   9       30.34       36.29      9.61 o
  -1   9   9        0.97        9.50      8.49 o
   0   9   9        0.64        2.17      8.25 o
  -4  10   9       24.29       22.18      8.23 o
  -3  10   9        9.56        8.12      8.72 o
  -2  10   9        3.56        7.14      8.10 o
  -7   0  10        0.00        5.52      5.88 o
  -6   0  10       47.70       55.80      5.99 o
  -5   0  10      165.46      163.93      8.54 o
  -4   0  10       19.70       21.90      5.52 o
  -3   0  10        6.86       -0.04      8.40 o
  -2   0  10        4.36        3.05     12.83 o
  -1   0  10       29.19       22.97     13.06 o
   0   0  10       43.74       42.21     15.43 o
   1   0  10       21.20       15.05     13.89 o
  -7   1  10        4.42        6.38      4.60 o
  -6   1  10       17.30       17.76      4.19 o
  -5   1  10        0.15        1.59      4.88 o
  -4   1  10       23.54       22.14      5.12 o
  -3   1  10        0.05       -0.03      5.12 o
  -2   1  10       15.15        5.63      7.56 o
  -1   1  10       19.54       16.80      8.68 o
   0   1  10       83.46       79.29     11.67 o
   1   1  10        0.91       -0.06     11.16 o
  -7   2  10        5.27       11.97      5.82 o
  -6   2  10        5.46       10.76      5.87 o
  -5   2  10       29.38       35.08      6.33 o
  -4   2  10        7.89        9.08      5.32 o
  -3   2  10       43.46       49.41      5.56 o
  -2   2  10        1.43       -0.03      5.59 o
  -1   2  10        1.28        2.34      9.21 o
   0   2  10       21.64       26.59      6.85 o
   1   2  10       49.93       53.69     12.57 o
  -7   3  10        9.67        7.21      5.82 o
  -6   3  10        4.16        5.04      5.68 o
  -5   3  10        2.42        7.73      8.21 o
  -4   3  10       14.12       15.27      6.66 o
  -3   3  10        9.13       22.12      6.93 o
  -2   3  10        6.55       14.53      6.95 o
  -1   3  10       92.39       99.77      7.89 o
   0   3  10      137.85      143.30      8.66 o
   1   3  10       34.94       39.47      7.54 o
  -7   4  10        2.03        6.52      6.01 o
  -6   4  10        7.95       15.49      7.37 o
  -5   4  10        6.44        7.28      8.61 o
  -4   4  10       14.02       14.99      9.12 o
  -3   4  10        0.02        2.08      9.02 o
  -2   4  10       12.50       16.87      7.33 o
  -1   4  10       10.90       17.91      7.99 o
   0   4  10       10.64       14.81      8.26 o
  -6   5  10        0.28        5.94      7.29 o
  -5   5  10        8.46        5.03      9.78 o
  -4   5  10        0.01        0.39      8.47 o
  -3   5  10        2.93        4.47      8.55 o
  -2   5  10        4.03        8.34     11.27 o
  -1   5  10       10.27       11.56     10.08 o
   0   5  10        0.02        5.93     10.35 o
  -5   6  10       20.39       19.41      9.64 o
  -4   6  10        6.49        6.18     10.08 o
  -3   6  10       20.85       26.74      9.87 o
  -2   6  10        0.01        7.98     10.03 o
  -1   6  10        5.17       17.27      7.83 o
  -3   7  10        2.12       11.62     10.90 o
 
